# Supplementary material for: Dysregulation of Placental Functions and Immune Pathways in Complete Hydatidiform Moles
Source: Int J Mol Sci. 2019 Oct 10;20(20):4999. doi: 10.3390/ijms20204999 (PMC6829352; doi:10.3390/ijms20204999)
Supplement: Supplementary file 1 [file ijms-20-04999-s001.zip]

Archive with 10 entries (10 files):
- Supplementary_Table_9_Impacted_pathways.xlsx
- Supplementary_Table_8_Impacted_molecular_functions_Elim.xlsx
- Supplementary_Table_7_Impacted_molecular_functions_FDR.xlsx
- Supplementary_Table_6_Impacted_biological_processes_Elim.xlsx
- Supplementary_Table_5_Impacted_biological_processes_FDR.xlsx
- Supplementary_Table_4_Immune-related_genes.xlsx
- Supplementary_Table_3_Imprinted_genes.xlsx
- Supplementary_Table_2_Placenta-specific_genes.xlsx
- Supplementary_Table_1_Differentially_expressed_genes.xlsx
- Supplementary Figure 1.docx
