# Supplementary material for: Dysregulation of Placental Functions and Immune Pathways in Complete Hydatidiform Moles
Source: Int J Mol Sci. 2019 Oct 10;20(20):4999. doi: 10.3390/ijms20204999 (PMC6829352; doi:10.3390/ijms20204999)
Supplement: Supplementary file 1 [file ijms-20-04999-s001.zip › Supplementary_Table_9_Impacted_pathways.xlsx]

## Sheet: Impacted_pathways
Pathway name	p-value	pFDR
Cytokine-cytokine receptor interaction	1.38376e-07	2.30662e-05
Cell adhesion molecules (CAMs)	1.42825e-07	2.30662e-05
Protein digestion and absorption	6.1997e-07	6.67501e-05
Neuroactive ligand-receptor interaction	1.32121e-06	0.000106688
Complement and coagulation cascades	6.90609e-06	0.000446134
Hypertrophic cardiomyopathy (HCM)	1.05166e-05	0.000487218
ECM-receptor interaction	1.05589e-05	0.000487218
Autoimmune thyroid disease	2.90606e-05	0.00117332
Allograft rejection	7.35802e-05	0.00239468
Graft-versus-host disease	8.00616e-05	0.00239468
Antigen processing and presentation	8.15524e-05	0.00239468
Intestinal immune network for IgA production	9.94016e-05	0.00267556
Staphylococcus aureus infection	0.000118197	0.00293674
Metabolism of xenobiotics by cytochrome P450	0.000164474	0.00363389
Hematopoietic cell lineage	0.000172837	0.00363389
Taste transduction	0.000180007	0.00363389
Type I diabetes mellitus	0.000212271	0.00403315
Arachidonic acid metabolism	0.000353767	0.00634815
Dilated cardiomyopathy (DCM)	0.000423109	0.00719286
Human papillomavirus infection	0.000608155	0.0098217
Malaria	0.000862256	0.0132301
Calcium signaling pathway	0.000901123	0.0132301
ABC transporters	0.000962083	0.013511
Systemic lupus erythematosus	0.00107669	0.0144904
Arrhythmogenic right ventricular cardiomyopathy (ARVC)	0.00136791	0.0176734
Nicotine addiction	0.00183277	0.0227686
Drug metabolism - cytochrome P450	0.0021715	0.0259776
Steroid hormone biosynthesis	0.00226898	0.0261743
Viral myocarditis	0.00242656	0.0270269
JAK-STAT signaling pathway	0.00256851	0.0276543
Glioma	0.00308166	0.0321089
Cardiac muscle contraction	0.00344595	0.0347826
Glutathione metabolism	0.00387858	0.037963
Chemical carcinogenesis	0.0043493	0.0413183
Phagosome	0.0054005	0.0494774
Focal adhesion	0.00558137	0.0494774
Tryptophan metabolism	0.00573013	0.0494774
Serotonergic synapse	0.00582087	0.0494774
