# Supplementary material for: Dysregulation of Placental Functions and Immune Pathways in Complete Hydatidiform Moles
Source: Int J Mol Sci. 2019 Oct 10;20(20):4999. doi: 10.3390/ijms20204999 (PMC6829352; doi:10.3390/ijms20204999)
Supplement: Supplementary file 1 [file ijms-20-04999-s001.zip › Supplementary_Table_8_Impacted_molecular_functions_Elim.xlsx]

## Sheet: Impacted_molecular_functions
GO ID	GO name	Count DE	Count All	p Elim pruning
GO:0010469	regulation of signaling receptor activity	143	285	3.9e-14
GO:0007155	cell adhesion	407	1014	2e-13
GO:0007268	chemical synaptic transmission	165	397	3.6e-07
GO:0030198	extracellular matrix organization	122	271	3.8e-07
GO:0030449	regulation of complement activation	22	33	1.2e-06
GO:0006958	complement activation, classical pathway	16	22	6.4e-06
GO:0034765	regulation of ion transmembrane transport	130	295	1.5e-05
GO:0045669	positive regulation of osteoblast differentiation	29	54	1.5e-05
GO:0007156	homophilic cell adhesion via plasma membrane adhesion molecules	36	76	5.4e-05
GO:0007186	G protein-coupled receptor signaling pathway	196	516	6e-05
GO:0007166	cell surface receptor signaling pathway	686	2116	8.6e-05
GO:0007601	visual perception	51	123	0.00015
GO:0006957	complement activation, alternative pathway	8	9	0.00015
GO:0006805	xenobiotic metabolic process	32	68	0.00016
GO:0002576	platelet degranulation	44	103	0.00018
GO:0042102	positive regulation of T cell proliferation	32	60	0.00022
GO:0035115	embryonic forelimb morphogenesis	17	29	0.00022
GO:0030501	positive regulation of bone mineralization	19	34	0.00022
GO:0048662	negative regulation of smooth muscle cell proliferation	23	39	0.00023
GO:0035116	embryonic hindlimb morphogenesis	14	22	0.00024
GO:0060842	arterial endothelial cell differentiation	6	6	0.00032
GO:0009954	proximal/distal pattern formation	12	18	0.00036
GO:0032753	positive regulation of interleukin-4 production	12	18	0.00036
GO:0099560	synaptic membrane adhesion	12	18	0.00036
GO:0050927	positive regulation of positive chemotaxis	10	14	0.0005
GO:0002480	antigen processing and presentation of exogenous peptide antigen via MHC class I, TAP-independent	7	8	0.00051
GO:0048739	cardiac muscle fiber development	7	8	0.00051
GO:0061337	cardiac conduction	43	94	0.00052
GO:0003151	outflow tract morphogenesis	30	66	0.00053
GO:0046849	bone remodeling	32	62	0.00057
GO:0023019	signal transduction involved in regulation of gene expression	8	10	0.00058
GO:0008285	negative regulation of cell proliferation	182	529	0.00072
GO:0042472	inner ear morphogenesis	30	67	0.00073
GO:0042737	drug catabolic process	32	73	0.00077
GO:0015701	bicarbonate transport	14	24	0.00084
GO:0007269	neurotransmitter secretion	50	109	0.00097
GO:0035725	sodium ion transmembrane transport	36	74	0.001
GO:0050830	defense response to Gram-positive bacterium	21	43	0.00115
GO:0007160	cell-matrix adhesion	70	182	0.00116
GO:0042536	negative regulation of tumor necrosis factor biosynthetic process	5	5	0.00122
GO:0043569	negative regulation of insulin-like growth factor receptor signaling pathway	5	5	0.00122
GO:0007189	adenylate cyclase-activating G protein-coupled receptor signaling pathway	22	46	0.00126
GO:0071300	cellular response to retinoic acid	23	49	0.00135
GO:0032331	negative regulation of chondrocyte differentiation	9	13	0.00139
GO:0007588	excretion	21	37	0.00143
GO:0002076	osteoblast development	8	11	0.00162
GO:0045953	negative regulation of natural killer cell mediated cytotoxicity	8	11	0.00162
GO:0061469	regulation of type B pancreatic cell proliferation	8	11	0.00162
GO:0099509	regulation of presynaptic cytosolic calcium ion concentration	8	11	0.00162
GO:0001915	negative regulation of T cell mediated cytotoxicity	6	7	0.00173
GO:0006183	GTP biosynthetic process	6	7	0.00173
GO:0006228	UTP biosynthetic process	6	7	0.00173
GO:0006600	creatine metabolic process	6	7	0.00173
GO:0021957	corticospinal tract morphogenesis	6	7	0.00173
GO:0043117	positive regulation of vascular permeability	7	9	0.00178
GO:0019229	regulation of vasoconstriction	18	36	0.00183
GO:2000310	regulation of NMDA receptor activity	13	23	0.00192
GO:0071805	potassium ion transmembrane transport	36	76	0.00207
GO:0050873	brown fat cell differentiation	16	31	0.00213
GO:0050729	positive regulation of inflammatory response	43	95	0.00216
GO:0032355	response to estradiol	42	98	0.00219
GO:0051384	response to glucocorticoid	42	98	0.0022
GO:0050714	positive regulation of protein secretion	67	188	0.00237
GO:0001709	cell fate determination	14	26	0.0024
GO:0022011	myelination in peripheral nervous system	12	21	0.00253
GO:0055085	transmembrane transport	395	1030	0.00298
GO:0018149	peptide cross-linking	13	19	0.00298
GO:0016079	synaptic vesicle exocytosis	33	77	0.00313
GO:0008015	blood circulation	153	363	0.00314
GO:0001657	ureteric bud development	36	74	0.00314
GO:0050731	positive regulation of peptidyl-tyrosine phosphorylation	57	129	0.00323
GO:0003341	cilium movement	16	32	0.00324
GO:0070588	calcium ion transmembrane transport	78	200	0.00329
GO:0007218	neuropeptide signaling pathway	11	19	0.00333
GO:1905606	regulation of presynapse assembly	11	19	0.00333
GO:0035987	endodermal cell differentiation	17	35	0.00359
GO:0007229	integrin-mediated signaling pathway	33	82	0.00359
GO:0006813	potassium ion transport	51	106	0.0036
GO:0050868	negative regulation of T cell activation	32	79	0.00364
GO:0042475	odontogenesis of dentin-containing tooth	25	58	0.00368
GO:0043171	peptide catabolic process	8	12	0.00375
GO:2000311	regulation of AMPA receptor activity	8	12	0.00375
GO:0045766	positive regulation of angiogenesis	54	136	0.00378
GO:0021983	pituitary gland development	12	22	0.00425
GO:0019731	antibacterial humoral response	10	17	0.00438
GO:0001886	endothelial cell morphogenesis	7	10	0.00459
GO:0050910	detection of mechanical stimulus involved in sensory perception of sound	7	10	0.00459
GO:0002729	positive regulation of natural killer cell cytokine production	4	4	0.00466
GO:0008300	isoprenoid catabolic process	4	4	0.00466
GO:0008343	adult feeding behavior	4	4	0.00466
GO:0009996	negative regulation of cell fate specification	4	4	0.00466
GO:0010513	positive regulation of phosphatidylinositol biosynthetic process	4	4	0.00466
GO:0010750	positive regulation of nitric oxide mediated signal transduction	4	4	0.00466
GO:0010760	negative regulation of macrophage chemotaxis	4	4	0.00466
GO:0035630	bone mineralization involved in bone maturation	4	4	0.00466
GO:0042363	fat-soluble vitamin catabolic process	4	4	0.00466
GO:0048790	maintenance of presynaptic active zone structure	4	4	0.00466
GO:0061590	calcium activated phosphatidylcholine scrambling	4	4	0.00466
GO:0061591	calcium activated galactosylceramide scrambling	4	4	0.00466
GO:0086046	membrane depolarization during SA node cell action potential	4	4	0.00466
GO:2000416	regulation of eosinophil migration	4	4	0.00466
GO:0030513	positive regulation of BMP signaling pathway	13	25	0.00507
GO:0050766	positive regulation of phagocytosis	23	47	0.00511
GO:0044057	regulation of system process	160	389	0.00523
GO:0002862	negative regulation of inflammatory response to antigenic stimulus	6	8	0.00537
GO:0014831	gastro-intestinal system smooth muscle contraction	6	8	0.00537
GO:0042574	retinal metabolic process	6	8	0.00537
GO:0072102	glomerulus morphogenesis	6	8	0.00537
GO:0035272	exocrine system development	18	39	0.00548
GO:0009952	anterior/posterior pattern specification	49	121	0.00563
GO:0060078	regulation of postsynaptic membrane potential	34	75	0.00564
GO:0061037	negative regulation of cartilage development	14	19	0.00567
GO:0050918	positive chemotaxis	24	42	0.00567
GO:0006953	acute-phase response	11	20	0.00567
GO:0007157	heterophilic cell-cell adhesion via plasma membrane cell adhesion molecules	11	20	0.00567
GO:0097091	synaptic vesicle clustering	10	13	0.00569
GO:0002676	regulation of chronic inflammatory response	5	6	0.00571
GO:0002923	regulation of humoral immune response mediated by circulating immunoglobulin	5	6	0.00571
GO:0018243	protein O-linked glycosylation via threonine	5	6	0.00571
GO:0021978	telencephalon regionalization	5	6	0.00571
GO:0035873	lactate transmembrane transport	5	6	0.00571
GO:0048935	peripheral nervous system neuron development	5	6	0.00571
GO:0099149	regulation of postsynaptic neurotransmitter receptor internalization	5	6	0.00571
GO:1904798	positive regulation of core promoter binding	5	6	0.00571
GO:0072010	glomerular epithelium development	9	15	0.00576
GO:0030890	positive regulation of B cell proliferation	14	28	0.00578
GO:0050900	leukocyte migration	119	294	0.00583
GO:0042445	hormone metabolic process	61	142	0.00587
GO:0030282	bone mineralization	43	87	0.00589
GO:0031016	pancreas development	21	48	0.00607
GO:1905039	carboxylic acid transmembrane transport	43	87	0.00611
GO:0006027	glycosaminoglycan catabolic process	22	51	0.00617
GO:0006855	drug transmembrane transport	22	51	0.00617
GO:0060079	excitatory postsynaptic potential	25	60	0.00625
GO:0001774	microglial cell activation	18	32	0.00673
GO:2000649	regulation of sodium ion transmembrane transporter activity	16	34	0.00687
GO:0030534	adult behavior	36	86	0.00695
GO:0051897	positive regulation of protein kinase B signaling	43	117	0.00717
GO:0030199	collagen fibril organization	17	37	0.00726
GO:0006959	humoral immune response	60	111	0.00741
GO:0050679	positive regulation of epithelial cell proliferation	60	149	0.00753
GO:0003222	ventricular trabecula myocardium morphogenesis	8	13	0.00753
GO:0019228	neuronal action potential	8	13	0.00753
GO:0031643	positive regulation of myelination	8	13	0.00753
GO:0038083	peptidyl-tyrosine autophosphorylation	8	13	0.00753
GO:0042104	positive regulation of activated T cell proliferation	8	13	0.00753
GO:0042219	cellular modified amino acid catabolic process	8	13	0.00753
GO:0071294	cellular response to zinc ion	8	13	0.00753
GO:2001212	regulation of vasculogenesis	8	13	0.00753
GO:0030194	positive regulation of blood coagulation	10	18	0.00757
GO:0045606	positive regulation of epidermal cell differentiation	10	18	0.00757
GO:0050901	leukocyte tethering or rolling	10	18	0.00757
GO:0010765	positive regulation of sodium ion transport	13	26	0.00774
GO:0045124	regulation of bone resorption	13	26	0.00774
GO:0010718	positive regulation of epithelial to mesenchymal transition	19	43	0.00779
GO:0006968	cellular defense response	14	29	0.00852
GO:2000272	negative regulation of signaling receptor activity	14	29	0.00852
GO:0085029	extracellular matrix assembly	11	21	0.00912
GO:1901385	regulation of voltage-gated calcium channel activity	11	21	0.00912
GO:0060562	epithelial tube morphogenesis	101	263	0.00939
GO:0006940	regulation of smooth muscle contraction	20	41	0.00956
GO:1902476	chloride transmembrane transport	16	35	0.00963
GO:0086012	membrane depolarization during cardiac muscle cell action potential	13	18	0.00971
GO:0019934	cGMP-mediated signaling	12	19	0.00973
GO:0002062	chondrocyte differentiation	35	78	0.00976
GO:0001916	positive regulation of T cell mediated cytotoxicity	7	11	0.00979
GO:0034587	piRNA metabolic process	7	11	0.00979
GO:0045591	positive regulation of regulatory T cell differentiation	7	11	0.00979
GO:0048639	positive regulation of developmental growth	47	132	0.00992
GO:0042531	positive regulation of tyrosine phosphorylation of STAT protein	17	38	0.00999
GO:0070268	cornification	17	38	0.00999
GO:0001523	retinoid metabolic process	26	52	0.01007
GO:0003198	epithelial to mesenchymal transition involved in endocardial cushion formation	9	16	0.01014
GO:0060749	mammary gland alveolus development	9	16	0.01014
GO:0032689	negative regulation of interferon-gamma production	12	24	0.0104
GO:0003333	amino acid transmembrane transport	23	50	0.01042
GO:0032496	response to lipopolysaccharide	72	216	0.01062
GO:0046718	viral entry into host cell	37	100	0.01068
GO:0050796	regulation of insulin secretion	49	123	0.01116
GO:0007200	phospholipase C-activating G protein-coupled receptor signaling pathway	20	39	0.01129
GO:0010862	positive regulation of pathway-restricted SMAD protein phosphorylation	13	27	0.01141
GO:0015949	nucleobase-containing small molecule interconversion	13	27	0.01141
GO:0035036	sperm-egg recognition	13	27	0.01141
GO:0030316	osteoclast differentiation	28	72	0.01186
GO:0002053	positive regulation of mesenchymal cell proliferation	10	19	0.01229
GO:0035584	calcium-mediated signaling using intracellular calcium source	10	19	0.01229
GO:0042402	cellular biogenic amine catabolic process	10	19	0.01229
GO:0045332	phospholipid translocation	10	19	0.01229
GO:0060285	cilium-dependent cell motility	10	19	0.01229
GO:0042136	neurotransmitter biosynthetic process	31	66	0.01235
GO:0050804	modulation of chemical synaptic transmission	103	284	0.01247
GO:0001942	hair follicle development	26	66	0.01247
GO:0001696	gastric acid secretion	6	9	0.01255
GO:0002922	positive regulation of humoral immune response	6	9	0.01255
GO:0010838	positive regulation of keratinocyte proliferation	6	9	0.01255
GO:0043568	positive regulation of insulin-like growth factor receptor signaling pathway	6	9	0.01255
GO:0097107	postsynaptic density assembly	6	9	0.01255
GO:0098883	synapse pruning	6	9	0.01255
GO:0150079	negative regulation of neuroinflammatory response	6	9	0.01255
GO:1903980	positive regulation of microglial cell activation	6	9	0.01255
GO:2000121	regulation of removal of superoxide radicals	6	9	0.01255
GO:0071229	cellular response to acid chemical	63	160	0.01259
GO:0002526	acute inflammatory response	53	96	0.01273
GO:0051924	regulation of calcium ion transport	65	161	0.01298
GO:0032760	positive regulation of tumor necrosis factor production	24	60	0.01301
GO:0086002	cardiac muscle cell action potential involved in contraction	19	39	0.01311
GO:0072676	lymphocyte migration	23	57	0.01323
GO:0007416	synapse assembly	51	111	0.01333
GO:0045599	negative regulation of fat cell differentiation	17	39	0.01348
GO:0060113	inner ear receptor cell differentiation	18	42	0.01364
GO:0008217	regulation of blood pressure	43	114	0.01367
GO:0051785	positive regulation of nuclear division	20	48	0.01367
GO:0061178	regulation of insulin secretion involved in cellular response to glucose stimulus	20	48	0.01367
GO:0007420	brain development	165	513	0.01385
GO:0002573	myeloid leukocyte differentiation	62	161	0.01388
GO:0051385	response to mineralocorticoid	11	22	0.014
GO:0030855	epithelial cell differentiation	166	433	0.01448
GO:0007605	sensory perception of sound	40	99	0.0145
GO:0110111	negative regulation of animal organ morphogenesis	12	25	0.01531
GO:0001776	leukocyte homeostasis	26	67	0.01542
GO:0042481	regulation of odontogenesis	10	15	0.01562
GO:0060272	embryonic skeletal joint morphogenesis	8	10	0.01563
GO:0001820	serotonin secretion	5	7	0.01568
GO:0003129	heart induction	5	7	0.01568
GO:0008354	germ cell migration	5	7	0.01568
GO:0019885	antigen processing and presentation of endogenous peptide antigen via MHC class I	5	7	0.01568
GO:0035542	regulation of SNARE complex assembly	5	7	0.01568
GO:0036159	inner dynein arm assembly	5	7	0.01568
GO:0048845	venous blood vessel morphogenesis	5	7	0.01568
GO:0050912	detection of chemical stimulus involved in sensory perception of taste	5	7	0.01568
GO:0097104	postsynaptic membrane assembly	5	7	0.01568
GO:0150094	amyloid-beta clearance by cellular catabolic process	5	7	0.01568
GO:2000807	regulation of synaptic vesicle clustering	5	7	0.01568
GO:0001658	branching involved in ureteric bud morphogenesis	20	42	0.01615
GO:0033280	response to vitamin D	13	28	0.01629
GO:0086091	regulation of heart rate by cardiac conduction	13	28	0.01629
GO:0021782	glial cell development	39	84	0.01641
GO:0002719	negative regulation of cytokine production involved in immune response	9	17	0.0166
GO:0032703	negative regulation of interleukin-2 production	9	17	0.0166
GO:1904706	negative regulation of vascular smooth muscle cell proliferation	9	17	0.0166
GO:0002690	positive regulation of leukocyte chemotaxis	23	58	0.01662
GO:0046883	regulation of hormone secretion	71	174	0.01674
GO:1904064	positive regulation of cation transmembrane transport	34	93	0.01695
GO:0035315	hair cell differentiation	14	31	0.01699
GO:0042088	T-helper 1 type immune response	14	31	0.01699
GO:0045668	negative regulation of osteoblast differentiation	14	31	0.01699
GO:0001525	angiogenesis	148	403	0.01703
GO:0006898	receptor-mediated endocytosis	66	189	0.01718
GO:0014031	mesenchymal cell development	21	52	0.01728
GO:0030317	flagellated sperm motility	20	43	0.0176
GO:0016266	O-glycan processing	16	37	0.01773
GO:0035924	cellular response to vascular endothelial growth factor stimulus	19	46	0.01773
GO:1990709	presynaptic active zone organization	7	7	0.01779
GO:0001798	positive regulation of type IIa hypersensitivity	3	3	0.01784
GO:0002476	antigen processing and presentation of endogenous peptide antigen via MHC class Ib	3	3	0.01784
GO:0002477	antigen processing and presentation of exogenous peptide antigen via MHC class Ib	3	3	0.01784
GO:0002503	peptide antigen assembly with MHC class II protein complex	3	3	0.01784
GO:0002605	negative regulation of dendritic cell antigen processing and presentation	3	3	0.01784
GO:0003308	negative regulation of Wnt signaling pathway involved in heart development	3	3	0.01784
GO:0008291	acetylcholine metabolic process	3	3	0.01784
GO:0009153	purine deoxyribonucleotide biosynthetic process	3	3	0.01784
GO:0009957	epidermal cell fate specification	3	3	0.01784
GO:0010533	regulation of activation of Janus kinase activity	3	3	0.01784
GO:0014028	notochord formation	3	3	0.01784
GO:0019344	cysteine biosynthetic process	3	3	0.01784
GO:0030185	nitric oxide transport	3	3	0.01784
GO:0030240	skeletal muscle thin filament assembly	3	3	0.01784
GO:0030241	skeletal muscle myosin thick filament assembly	3	3	0.01784
GO:0030432	peristalsis	3	3	0.01784
GO:0035880	embryonic nail plate morphogenesis	3	3	0.01784
GO:0035990	tendon cell differentiation	3	3	0.01784
GO:0035993	deltoid tuberosity development	3	3	0.01784
GO:0036023	embryonic skeletal limb joint morphogenesis	3	3	0.01784
GO:0043382	positive regulation of memory T cell differentiation	3	3	0.01784
GO:0045007	depurination	3	3	0.01784
GO:0050915	sensory perception of sour taste	3	3	0.01784
GO:0060197	cloacal septation	3	3	0.01784
GO:0060214	endocardium formation	3	3	0.01784
GO:0060912	cardiac cell fate specification	3	3	0.01784
GO:0060948	cardiac vascular smooth muscle cell development	3	3	0.01784
GO:0061317	canonical Wnt signaling pathway involved in cardiac muscle cell fate commitment	3	3	0.01784
GO:0061589	calcium activated phosphatidylserine scrambling	3	3	0.01784
GO:0070779	D-aspartate import across plasma membrane	3	3	0.01784
GO:0070859	positive regulation of bile acid biosynthetic process	3	3	0.01784
GO:0072108	positive regulation of mesenchymal to epithelial transition involved in metanephros morphogenesis	3	3	0.01784
GO:0072138	mesenchymal cell proliferation involved in ureteric bud development	3	3	0.01784
GO:0097101	blood vessel endothelial cell fate specification	3	3	0.01784
GO:0098912	membrane depolarization during atrial cardiac muscle cell action potential	3	3	0.01784
GO:1900106	positive regulation of hyaluranon cable assembly	3	3	0.01784
GO:1901162	primary amino compound biosynthetic process	3	3	0.01784
GO:1901374	acetate ester transport	3	3	0.01784
GO:1902023	L-arginine transport	3	3	0.01784
GO:1902338	negative regulation of apoptotic process involved in morphogenesis	3	3	0.01784
GO:1902623	negative regulation of neutrophil migration	3	3	0.01784
GO:1902988	neurofibrillary tangle assembly	3	3	0.01784
GO:1904954	canonical Wnt signaling pathway involved in midbrain dopaminergic neuron differentiation	3	3	0.01784
GO:1905333	regulation of gastric motility	3	3	0.01784
GO:0001756	somitogenesis	18	43	0.01784
GO:0050805	negative regulation of synaptic transmission	18	43	0.01784
GO:0043066	negative regulation of apoptotic process	204	668	0.01789
GO:0009611	response to wounding	177	506	0.018
GO:0035812	renal sodium excretion	7	12	0.01823
GO:0042730	fibrinolysis	7	12	0.01823
GO:0051482	positive regulation of cytosolic calcium ion concentration involved in phospholipase C-activating G protein-coupled signaling pathway	7	12	0.01823
GO:0060391	positive regulation of SMAD protein signal transduction	7	12	0.01823
GO:0070233	negative regulation of T cell apoptotic process	7	12	0.01823
GO:0070493	thrombin-activated receptor signaling pathway	7	12	0.01823
GO:0060349	bone morphogenesis	27	71	0.01829
GO:1902803	regulation of synaptic vesicle transport	24	58	0.0183
GO:0002430	complement receptor mediated signaling pathway	4	5	0.01843
GO:0002858	regulation of natural killer cell mediated cytotoxicity directed against tumor cell target	4	5	0.01843
GO:0006172	ADP biosynthetic process	4	5	0.01843
GO:0008228	opsonization	4	5	0.01843
GO:0019373	epoxygenase P450 pathway	4	5	0.01843
GO:0019800	peptide cross-linking via chondroitin 4-sulfate glycosaminoglycan	4	5	0.01843
GO:0023041	neuronal signal transduction	4	5	0.01843
GO:0032687	negative regulation of interferon-alpha production	4	5	0.01843
GO:0033591	response to L-ascorbic acid	4	5	0.01843
GO:0042661	regulation of mesodermal cell fate specification	4	5	0.01843
GO:0048293	regulation of isotype switching to IgE isotypes	4	5	0.01843
GO:0048865	stem cell fate commitment	4	5	0.01843
GO:0061004	pattern specification involved in kidney development	4	5	0.01843
GO:0070091	glucagon secretion	4	5	0.01843
GO:0070305	response to cGMP	4	5	0.01843
GO:0086045	membrane depolarization during AV node cell action potential	4	5	0.01843
GO:1901642	nucleoside transmembrane transport	4	5	0.01843
GO:1990791	dorsal root ganglion development	4	5	0.01843
GO:2000542	negative regulation of gastrulation	4	5	0.01843
GO:2000543	positive regulation of gastrulation	4	5	0.01843
GO:2001053	regulation of mesenchymal cell apoptotic process	4	5	0.01843
GO:0030279	negative regulation of ossification	24	51	0.01866
GO:0007267	cell-cell signaling	396	1084	0.01873
GO:0071260	cellular response to mechanical stimulus	26	68	0.0189
GO:0007202	activation of phospholipase C activity	10	20	0.01891
GO:0033081	regulation of T cell differentiation in thymus	10	20	0.01891
GO:0060444	branching involved in mammary gland duct morphogenesis	10	20	0.01891
GO:0006024	glycosaminoglycan biosynthetic process	35	97	0.01922
GO:0050709	negative regulation of protein secretion	35	97	0.01922
GO:0051591	response to cAMP	25	65	0.01949
GO:0097305	response to alcohol	56	167	0.01963
GO:0060395	SMAD protein signal transduction	23	43	0.02028
GO:0010575	positive regulation of vascular endothelial growth factor production	11	23	0.0206
GO:0015695	organic cation transport	11	23	0.0206
GO:0051180	vitamin transport	11	23	0.0206
GO:0051930	regulation of sensory perception of pain	11	23	0.0206
GO:0098801	regulation of renal system process	11	23	0.0206
GO:0003170	heart valve development	23	59	0.02066
GO:0006954	inflammatory response	197	493	0.02088
GO:0007611	learning or memory	61	162	0.0211
GO:0030182	neuron differentiation	297	944	0.02138
GO:0035249	synaptic transmission, glutamatergic	19	40	0.02163
GO:0048704	embryonic skeletal system morphogenesis	27	57	0.02225
GO:0017158	regulation of calcium ion-dependent exocytosis	28	68	0.02227
GO:0007631	feeding behavior	23	47	0.02231
GO:0044458	motile cilium assembly	8	15	0.02253
GO:0045662	negative regulation of myoblast differentiation	8	15	0.02253
GO:0072574	hepatocyte proliferation	8	15	0.02253
GO:0090025	regulation of monocyte chemotaxis	8	15	0.02253
GO:2000727	positive regulation of cardiac muscle cell differentiation	8	15	0.02253
GO:0050829	defense response to Gram-negative bacterium	13	29	0.02261
GO:0015909	long-chain fatty acid transport	18	44	0.02299
GO:0061098	positive regulation of protein tyrosine kinase activity	18	44	0.02299
GO:0055008	cardiac muscle tissue morphogenesis	23	48	0.02303
GO:0014911	positive regulation of smooth muscle cell migration	14	32	0.02309
GO:0044060	regulation of endocrine process	14	32	0.02309
GO:0070098	chemokine-mediated signaling pathway	14	32	0.02309
GO:0007193	adenylate cyclase-inhibiting G protein-coupled receptor signaling pathway	17	41	0.02324
GO:0014009	glial cell proliferation	15	35	0.02333
GO:1903672	positive regulation of sprouting angiogenesis	15	35	0.02333
GO:1901016	regulation of potassium ion transmembrane transporter activity	16	38	0.02336
GO:0006022	aminoglycan metabolic process	50	134	0.02405
GO:0001913	T cell mediated cytotoxicity	18	27	0.0242
GO:0014059	regulation of dopamine secretion	6	10	0.02448
GO:0031581	hemidesmosome assembly	6	10	0.02448
GO:0034755	iron ion transmembrane transport	6	10	0.02448
GO:0040037	negative regulation of fibroblast growth factor receptor signaling pathway	6	10	0.02448
GO:0042074	cell migration involved in gastrulation	6	10	0.02448
GO:0043301	negative regulation of leukocyte degranulation	6	10	0.02448
GO:0055083	monovalent inorganic anion homeostasis	6	10	0.02448
GO:0090185	negative regulation of kidney development	6	10	0.02448
GO:2001198	regulation of dendritic cell differentiation	6	10	0.02448
GO:0014068	positive regulation of phosphatidylinositol 3-kinase signaling	24	63	0.0246
GO:0048333	mesodermal cell differentiation	13	23	0.0255
GO:0003094	glomerular filtration	9	18	0.02563
GO:0061436	establishment of skin barrier	9	18	0.02563
GO:0086011	membrane repolarization during action potential	9	18	0.02563
GO:0055065	metal ion homeostasis	137	377	0.02572
GO:0051962	positive regulation of nervous system development	130	388	0.0264
GO:0050728	negative regulation of inflammatory response	42	100	0.02713
GO:1903035	negative regulation of response to wounding	33	66	0.02715
GO:0007338	single fertilization	33	78	0.02727
GO:0031641	regulation of myelination	18	34	0.02753
GO:0098609	cell-cell adhesion	215	567	0.02754
GO:0060326	cell chemotaxis	67	173	0.02762
GO:0033687	osteoblast proliferation	10	21	0.0278
GO:0098868	bone growth	10	21	0.0278
GO:0016525	negative regulation of angiogenesis	30	83	0.02798
GO:0048469	cell maturation	40	116	0.02804
GO:0060411	cardiac septum morphogenesis	25	67	0.02876
GO:0030111	regulation of Wnt signaling pathway	98	290	0.02877
GO:0006935	chemotaxis	141	390	0.0288
GO:0015698	inorganic anion transport	41	93	0.02886
GO:0048565	digestive tract development	38	92	0.02916
GO:0042596	fear response	11	24	0.02924
GO:0071549	cellular response to dexamethasone stimulus	11	24	0.02924
GO:0090022	regulation of neutrophil chemotaxis	11	24	0.02924
GO:0003018	vascular process in circulatory system	52	111	0.02932
GO:0048468	cell development	475	1480	0.02947
GO:0071773	cellular response to BMP stimulus	42	105	0.02968
GO:0006809	nitric oxide biosynthetic process	25	57	0.02976
GO:0007612	learning	36	96	0.02983
GO:0090277	positive regulation of peptide hormone secretion	24	64	0.02986
GO:0042743	hydrogen peroxide metabolic process	12	27	0.03012
GO:0043268	positive regulation of potassium ion transport	12	27	0.03012
GO:0071392	cellular response to estradiol stimulus	12	27	0.03012
GO:0002040	sprouting angiogenesis	38	96	0.03036
GO:0001938	positive regulation of endothelial cell proliferation	28	77	0.03045
GO:0032653	regulation of interleukin-10 production	17	35	0.03049
GO:0060563	neuroepithelial cell differentiation	15	36	0.03056
GO:0033003	regulation of mast cell activation	13	30	0.03057
GO:0045429	positive regulation of nitric oxide biosynthetic process	13	30	0.03057
GO:0090278	negative regulation of peptide hormone secretion	13	30	0.03057
GO:0032715	negative regulation of interleukin-6 production	14	33	0.03069
GO:0033189	response to vitamin A	7	13	0.03071
GO:0042447	hormone catabolic process	7	13	0.03071
GO:0043031	negative regulation of macrophage activation	7	13	0.03071
GO:0043651	linoleic acid metabolic process	7	13	0.03071
GO:0045072	regulation of interferon-gamma biosynthetic process	7	13	0.03071
GO:0061323	cell proliferation involved in heart morphogenesis	7	13	0.03071
GO:0071677	positive regulation of mononuclear cell migration	7	13	0.03071
GO:0072160	nephron tubule epithelial cell differentiation	7	13	0.03071
GO:0098810	neurotransmitter reuptake	7	13	0.03071
GO:0051480	regulation of cytosolic calcium ion concentration	73	189	0.03152
GO:0030334	regulation of cell migration	212	658	0.0323
GO:0060390	regulation of SMAD protein signal transduction	12	20	0.0327
GO:0002315	marginal zone B cell differentiation	5	8	0.03286
GO:0002890	negative regulation of immunoglobulin mediated immune response	5	8	0.03286
GO:0003207	cardiac chamber formation	5	8	0.03286
GO:0010752	regulation of cGMP-mediated signaling	5	8	0.03286
GO:0015671	oxygen transport	5	8	0.03286
GO:0021612	facial nerve structural organization	5	8	0.03286
GO:0032342	aldosterone biosynthetic process	5	8	0.03286
GO:0032429	regulation of phospholipase A2 activity	5	8	0.03286
GO:0032836	glomerular basement membrane development	5	8	0.03286
GO:0032926	negative regulation of activin receptor signaling pathway	5	8	0.03286
GO:0035912	dorsal aorta morphogenesis	5	8	0.03286
GO:0042482	positive regulation of odontogenesis	5	8	0.03286
GO:0045086	positive regulation of interleukin-2 biosynthetic process	5	8	0.03286
GO:0048340	paraxial mesoderm morphogenesis	5	8	0.03286
GO:0051969	regulation of transmission of nerve impulse	5	8	0.03286
GO:0060346	bone trabecula formation	5	8	0.03286
GO:0060539	diaphragm development	5	8	0.03286
GO:0060732	positive regulation of inositol phosphate biosynthetic process	5	8	0.03286
GO:0060982	coronary artery morphogenesis	5	8	0.03286
GO:0061888	regulation of astrocyte activation	5	8	0.03286
GO:0072178	nephric duct morphogenesis	5	8	0.03286
GO:0072531	pyrimidine-containing compound transmembrane transport	5	8	0.03286
GO:0090520	sphingolipid mediated signaling pathway	5	8	0.03286
GO:0099550	trans-synaptic signaling, modulating synaptic transmission	5	8	0.03286
GO:1902513	regulation of organelle transport along microtubule	5	8	0.03286
GO:1904889	regulation of excitatory synapse assembly	5	8	0.03286
GO:2000194	regulation of female gonad development	5	8	0.03286
GO:0009798	axis specification	21	55	0.03324
GO:0014033	neural crest cell differentiation	21	55	0.03324
GO:0052548	regulation of endopeptidase activity	82	262	0.03382
GO:0048864	stem cell development	20	52	0.03436
GO:0071277	cellular response to calcium ion	20	52	0.03436
GO:0006821	chloride transport	24	51	0.03449
GO:0060443	mammary gland morphogenesis	18	36	0.03462
GO:0048871	multicellular organismal homeostasis	115	346	0.03483
GO:0010460	positive regulation of heart rate	8	16	0.03492
GO:0010715	regulation of extracellular matrix disassembly	8	16	0.03492
GO:0035590	purinergic nucleotide receptor signaling pathway	8	16	0.03492
GO:0042755	eating behavior	8	16	0.03492
GO:0048265	response to pain	8	16	0.03492
GO:0051000	positive regulation of nitric-oxide synthase activity	8	16	0.03492
GO:0060644	mammary gland epithelial cell differentiation	8	16	0.03492
GO:0072643	interferon-gamma secretion	8	16	0.03492
GO:1901687	glutathione derivative biosynthetic process	8	16	0.03492
GO:1903206	negative regulation of hydrogen peroxide-induced cell death	8	16	0.03492
GO:0045216	cell-cell junction organization	38	111	0.03532
GO:0050707	regulation of cytokine secretion	46	138	0.0354
GO:0003012	muscle system process	120	311	0.03542
GO:0042742	defense response to bacterium	47	110	0.03626
GO:0009435	NAD biosynthetic process	18	46	0.03654
GO:0030166	proteoglycan biosynthetic process	18	46	0.03654
GO:0030324	lung development	49	141	0.03669
GO:0018958	phenol-containing compound metabolic process	23	62	0.0374
GO:0001954	positive regulation of cell-matrix adhesion	17	43	0.03756
GO:0032729	positive regulation of interferon-gamma production	17	43	0.03756
GO:0060021	roof of mouth development	27	75	0.0376
GO:0030517	negative regulation of axon extension	9	19	0.03765
GO:0060716	labyrinthine layer blood vessel development	9	19	0.03765
GO:1903319	positive regulation of protein maturation	9	19	0.03765
GO:0008284	positive regulation of cell proliferation	225	642	0.03782
GO:0002064	epithelial cell development	56	159	0.03794
GO:0043406	positive regulation of MAP kinase activity	67	211	0.03834
GO:0008347	glial cell migration	16	40	0.03849
GO:0001704	formation of primary germ layer	41	88	0.0387
GO:0019933	cAMP-mediated signaling	36	80	0.03898
GO:0030195	negative regulation of blood coagulation	17	34	0.039
GO:0043616	keratinocyte proliferation	16	31	0.03902
GO:0007613	memory	26	72	0.03929
GO:0032414	positive regulation of ion transmembrane transporter activity	26	72	0.03929
GO:0014014	negative regulation of gliogenesis	10	22	0.0393
GO:0032733	positive regulation of interleukin-10 production	10	22	0.0393
GO:0050892	intestinal absorption	10	22	0.0393
GO:0070528	protein kinase C signaling	10	22	0.0393
GO:0002762	negative regulation of myeloid leukocyte differentiation	15	37	0.03931
GO:0032881	regulation of polysaccharide metabolic process	15	37	0.03931
GO:0003197	endocardial cushion development	20	41	0.03977
GO:0009636	response to toxic substance	117	362	0.03981
GO:0045666	positive regulation of neuron differentiation	84	271	0.03998
GO:0043312	neutrophil degranulation	122	406	0.04
GO:0061138	morphogenesis of a branching epithelium	59	143	0.04006
GO:0030049	muscle filament sliding	11	25	0.04018
GO:0045730	respiratory burst	11	25	0.04018
GO:0048566	embryonic digestive tract development	11	25	0.04018
GO:0051928	positive regulation of calcium ion transport	29	82	0.04033
GO:0010907	positive regulation of glucose metabolic process	13	31	0.04038
GO:0060416	response to growth hormone	13	31	0.04038
GO:0006721	terpenoid metabolic process	32	63	0.04137
GO:0051216	cartilage development	60	140	0.0414
GO:0042129	regulation of T cell proliferation	51	110	0.04155
GO:0045926	negative regulation of growth	63	186	0.0416
GO:0007626	locomotory behavior	40	119	0.0417
GO:0045684	positive regulation of epidermis development	16	29	0.0418
GO:0019835	cytolysis	10	17	0.04198
GO:0033692	cellular polysaccharide biosynthetic process	20	53	0.04202
GO:0051279	regulation of release of sequestered calcium ion into cytosol	20	53	0.04202
GO:2000300	regulation of synaptic vesicle exocytosis	20	53	0.04202
GO:0002227	innate immune response in mucosa	6	11	0.04212
GO:0007567	parturition	6	11	0.04212
GO:0010107	potassium ion import	6	11	0.04212
GO:0030205	dermatan sulfate metabolic process	6	11	0.04212
GO:0042749	regulation of circadian sleep/wake cycle	6	11	0.04212
GO:0048681	negative regulation of axon regeneration	6	11	0.04212
GO:0060100	positive regulation of phagocytosis, engulfment	6	11	0.04212
GO:0061314	Notch signaling involved in heart development	6	11	0.04212
GO:0071679	commissural neuron axon guidance	6	11	0.04212
GO:0071872	cellular response to epinephrine stimulus	6	11	0.04212
GO:0072079	nephron tubule formation	6	11	0.04212
GO:1902430	negative regulation of amyloid-beta formation	6	11	0.04212
GO:1903054	negative regulation of extracellular matrix organization	6	11	0.04212
GO:1904181	positive regulation of membrane depolarization	6	11	0.04212
GO:0003006	developmental process involved in reproduction	150	477	0.04234
GO:0043271	negative regulation of ion transport	31	89	0.04273
GO:0030168	platelet activation	42	126	0.04287
GO:0051048	negative regulation of secretion	60	156	0.04347
GO:0002710	negative regulation of T cell mediated immunity	10	13	0.04367
GO:1901213	regulation of transcription from RNA polymerase II promoter involved in heart development	8	12	0.04376
GO:0014821	phasic smooth muscle contraction	7	9	0.04377
GO:0001842	neural fold formation	4	6	0.04387
GO:0002016	regulation of blood volume by renin-angiotensin	4	6	0.04387
GO:0002138	retinoic acid biosynthetic process	4	6	0.04387
GO:0002248	connective tissue replacement involved in inflammatory response wound healing	4	6	0.04387
GO:0003139	secondary heart field specification	4	6	0.04387
GO:0006863	purine nucleobase transport	4	6	0.04387
GO:0010694	positive regulation of alkaline phosphatase activity	4	6	0.04387
GO:0019227	neuronal action potential propagation	4	6	0.04387
GO:0032817	regulation of natural killer cell proliferation	4	6	0.04387
GO:0034128	negative regulation of MyD88-independent toll-like receptor signaling pathway	4	6	0.04387
GO:0034374	low-density lipoprotein particle remodeling	4	6	0.04387
GO:0035696	monocyte extravasation	4	6	0.04387
GO:0036158	outer dynein arm assembly	4	6	0.04387
GO:0042268	regulation of cytolysis	4	6	0.04387
GO:0042297	vocal learning	4	6	0.04387
GO:0042747	circadian sleep/wake cycle, REM sleep	4	6	0.04387
GO:0043652	engulfment of apoptotic cell	4	6	0.04387
GO:0044340	canonical Wnt signaling pathway involved in regulation of cell proliferation	4	6	0.04387
GO:0045199	maintenance of epithelial cell apical/basal polarity	4	6	0.04387
GO:0050859	negative regulation of B cell receptor signaling pathway	4	6	0.04387
GO:0050966	detection of mechanical stimulus involved in sensory perception of pain	4	6	0.04387
GO:0051124	synaptic growth at neuromuscular junction	4	6	0.04387
GO:0060013	righting reflex	4	6	0.04387
GO:0060087	relaxation of vascular smooth muscle	4	6	0.04387
GO:0060371	regulation of atrial cardiac muscle cell membrane depolarization	4	6	0.04387
GO:0060426	lung vasculature development	4	6	0.04387
GO:0060687	regulation of branching involved in prostate gland morphogenesis	4	6	0.04387
GO:0061312	BMP signaling pathway involved in heart development	4	6	0.04387
GO:0061549	sympathetic ganglion development	4	6	0.04387
GO:0071676	negative regulation of mononuclear cell migration	4	6	0.04387
GO:0097049	motor neuron apoptotic process	4	6	0.04387
GO:0097105	presynaptic membrane assembly	4	6	0.04387
GO:0097264	self proteolysis	4	6	0.04387
GO:0098880	maintenance of postsynaptic specialization structure	4	6	0.04387
GO:0099624	atrial cardiac muscle cell membrane repolarization	4	6	0.04387
GO:1900426	positive regulation of defense response to bacterium	4	6	0.04387
GO:1901727	positive regulation of histone deacetylase activity	4	6	0.04387
GO:1902093	positive regulation of flagellated sperm motility	4	6	0.04387
GO:1905065	positive regulation of vascular smooth muscle cell differentiation	4	6	0.04387
GO:2000064	regulation of cortisol biosynthetic process	4	6	0.04387
GO:0010466	negative regulation of peptidase activity	44	133	0.04389
GO:0007423	sensory organ development	133	383	0.04405
GO:0090263	positive regulation of canonical Wnt signaling pathway	41	123	0.04499
GO:0009968	negative regulation of signal transduction	297	992	0.04513
GO:0042093	T-helper cell differentiation	18	47	0.04517
GO:0009581	detection of external stimulus	33	76	0.04573
GO:0008037	cell recognition	35	87	0.04585
GO:0034754	cellular hormone metabolic process	31	74	0.04594
GO:0043588	skin development	75	196	0.04636
GO:2001257	regulation of cation channel activity	50	108	0.04646
GO:2000177	regulation of neural precursor cell proliferation	22	60	0.04672
GO:0032680	regulation of tumor necrosis factor production	45	106	0.04676
GO:0061041	regulation of wound healing	46	105	0.04692
GO:0000902	cell morphogenesis	225	721	0.04715
GO:0010463	mesenchymal cell proliferation	20	36	0.04729
GO:0060571	morphogenesis of an epithelial fold	11	20	0.04765
GO:0006103	2-oxoglutarate metabolic process	7	14	0.04783
GO:0010935	regulation of macrophage cytokine production	7	14	0.04783
GO:0032930	positive regulation of superoxide anion generation	7	14	0.04783
GO:0035235	ionotropic glutamate receptor signaling pathway	7	14	0.04783
GO:0042430	indole-containing compound metabolic process	7	14	0.04783
GO:0042474	middle ear morphogenesis	7	14	0.04783
GO:0043501	skeletal muscle adaptation	7	14	0.04783
GO:0046940	nucleoside monophosphate phosphorylation	7	14	0.04783
GO:0048711	positive regulation of astrocyte differentiation	7	14	0.04783
GO:0051354	negative regulation of oxidoreductase activity	7	14	0.04783
GO:0051446	positive regulation of meiotic cell cycle	7	14	0.04783
GO:0051968	positive regulation of synaptic transmission, glutamatergic	7	14	0.04783
GO:0090189	regulation of branching involved in ureteric bud morphogenesis	7	14	0.04783
GO:1903859	regulation of dendrite extension	7	14	0.04783
GO:0071695	anatomical structure maturation	43	121	0.04894
GO:0055114	oxidation-reduction process	223	776	0.04931
GO:1903307	positive regulation of regulated secretory pathway	15	38	0.0497
GO:0070167	regulation of biomineral tissue development	33	69	0.04982
GO:0061035	regulation of cartilage development	28	54	0.04995
GO:0001822	kidney development	94	228	0.04997
