# Supplementary material for: Dysregulation of Placental Functions and Immune Pathways in Complete Hydatidiform Moles
Source: Int J Mol Sci. 2019 Oct 10;20(20):4999. doi: 10.3390/ijms20204999 (PMC6829352; doi:10.3390/ijms20204999)
Supplement: Supplementary file 1 [file ijms-20-04999-s001.zip › Supplementary_Table_7_Impacted_molecular_functions_FDR.xlsx]

## Sheet: Impacted_molecular_functions
GO ID	GO name	Count DE	Count All	p-value	pFDR
GO:0038023	signaling receptor activity	259	568	1e-24	2.23468e-22
GO:0060089	molecular transducer activity	268	602	1.1e-24	1.33595e-21
GO:0022836	gated channel activity	89	141	6.6e-21	5.3438e-18
GO:0022839	ion gated channel activity	88	140	1.7e-20	1.03232e-17
GO:0004888	transmembrane signaling receptor activity	192	421	2.6e-19	1.26308e-16
GO:0015318	inorganic molecular entity transmembrane transporter activity	179	386	5.4e-19	2.07814e-16
GO:0022838	substrate-specific channel activity	103	182	6.3e-19	2.07814e-16
GO:0015267	channel activity	110	200	7.7e-19	2.07814e-16
GO:0022803	passive transmembrane transporter activity	110	200	7.7e-19	2.07814e-16
GO:0022857	transmembrane transporter activity	233	546	1e-18	2.429e-16
GO:0005215	transporter activity	250	599	1.6e-18	3.53309e-16
GO:0005216	ion channel activity	100	178	4.1e-18	8.29908e-16
GO:0015075	ion transmembrane transporter activity	192	431	6e-18	1.12108e-15
GO:0005244	voltage-gated ion channel activity	59	85	3.3e-17	5.3438e-15
GO:0022832	voltage-gated channel activity	59	85	3.3e-17	5.3438e-15
GO:0005261	cation channel activity	81	138	2e-16	3.03625e-14
GO:0030545	receptor regulator activity	107	205	3.4e-16	4.858e-14
GO:0048018	receptor ligand activity	98	186	2.7e-15	3.6435e-13
GO:0022843	voltage-gated cation channel activity	40	52	1.5e-14	1.91763e-12
GO:0046873	metal ion transmembrane transporter activity	103	204	2.1e-14	2.55045e-12
GO:0005102	signaling receptor binding	351	968	3e-14	3.47e-12
GO:0005201	extracellular matrix structural constituent	74	130	3.7e-14	4.08514e-12
GO:0022890	inorganic cation transmembrane transporter activity	128	275	4.5e-14	4.75239e-12
GO:0008324	cation transmembrane transporter activity	138	305	7.2e-14	7.287e-12
GO:0005509	calcium ion binding	178	426	1.6e-13	1.55456e-11
GO:0004930	G protein-coupled receptor activity	90	188	4.1e-11	3.83035e-09
GO:0008083	growth factor activity	50	84	5.5e-11	4.94796e-09
GO:0015077	monovalent inorganic cation transmembrane transporter activity	77	154	7.6e-11	6.593e-09
GO:0005249	voltage-gated potassium channel activity	23	27	1.5e-10	1.25638e-08
GO:0005267	potassium channel activity	30	42	6.9e-10	5.5867e-08
GO:0015079	potassium ion transmembrane transporter activity	33	51	5.3e-09	4.15281e-07
GO:0015081	sodium ion transmembrane transporter activity	38	67	6.9e-08	5.23753e-06
GO:0008509	anion transmembrane transporter activity	70	155	1.1e-07	8.09667e-06
GO:0015276	ligand-gated ion channel activity	32	56	5.9e-07	4.0946e-05
GO:0022834	ligand-gated channel activity	32	56	5.9e-07	4.0946e-05
GO:0005539	glycosaminoglycan binding	60	133	9.3e-07	6.27492e-05
GO:0099094	ligand-gated cation channel activity	29	51	2.3e-06	0.000150992
GO:0008201	heparin binding	47	99	2.4e-06	0.000153411
GO:0015291	secondary active transmembrane transporter activity	51	111	3.1e-06	0.000193074
GO:0005125	cytokine activity	36	70	3.6e-06	0.00021861
GO:0030020	extracellular matrix structural constituent conferring tensile strength	22	35	4e-06	0.000236976
GO:0030594	neurotransmitter receptor activity	21	33	5e-06	0.000289167
GO:0005342	organic acid transmembrane transporter activity	35	69	7.4e-06	0.000418014
GO:0046943	carboxylic acid transmembrane transporter activity	34	68	1.5e-05	0.000828068
GO:0015370	solute:sodium symporter activity	19	30	1.6e-05	0.000863644
GO:0042605	peptide antigen binding	13	17	1.7e-05	0.000897674
GO:0039706	co-receptor binding	8	8	1.9e-05	0.000961479
GO:1901681	sulfur compound binding	66	162	1.9e-05	0.000961479
GO:0005178	integrin binding	42	91	2e-05	0.0009716
GO:0005198	structural molecule activity	159	464	2e-05	0.0009716
GO:0008514	organic anion transmembrane transporter activity	44	97	2.2e-05	0.0010478
GO:0015293	symporter activity	35	72	2.4e-05	0.00112108
GO:0005044	scavenger receptor activity	24	43	2.6e-05	0.00116952
GO:0038024	cargo receptor activity	36	75	2.6e-05	0.00116952
GO:0022804	active transmembrane transporter activity	67	167	3e-05	0.00132491
GO:0005272	sodium channel activity	14	20	4.1e-05	0.00177838
GO:0004252	serine-type endopeptidase activity	30	60	4.6e-05	0.00196025
GO:0001664	G protein-coupled receptor binding	53	127	5.7e-05	0.00234666
GO:0003823	antigen binding	19	32	5.7e-05	0.00234666
GO:0022824	transmitter-gated ion channel activity	13	19	0.00011	0.00438016
GO:0022835	transmitter-gated channel activity	13	19	0.00011	0.00438016
GO:0033218	amide binding	76	204	0.00017	0.00666016
GO:0005179	hormone activity	19	34	0.00018	0.00694
GO:0015103	inorganic anion transmembrane transporter activity	31	67	0.00022	0.00834969
GO:0008331	high voltage-gated calcium channel activity	6	6	0.00029	0.0106729
GO:0042277	peptide binding	61	159	0.00029	0.0106729
GO:0042562	hormone binding	26	54	0.00032	0.0116012
GO:0098960	postsynaptic neurotransmitter receptor activity	11	16	0.00037	0.0130251
GO:0098772	molecular function regulator	326	1082	0.00037	0.0130251
GO:0020037	heme binding	29	63	0.00039	0.0133424
GO:0005230	extracellular ligand-gated ion channel activity	14	23	0.00039	0.0133424
GO:0030506	ankyrin binding	10	14	0.00044	0.0146405
GO:0098918	structural constituent of synapse	10	14	0.00044	0.0146405
GO:0017171	serine hydrolase activity	35	81	0.00046	0.0147018
GO:0003996	acyl-CoA ligase activity	7	8	0.00046	0.0147018
GO:0005248	voltage-gated sodium channel activity	7	8	0.00046	0.0147018
GO:0005328	neurotransmitter:sodium symporter activity	9	12	0.00049	0.0154573
GO:0005245	voltage-gated calcium channel activity	13	21	0.0005	0.0155705
GO:0008066	glutamate receptor activity	8	10	0.00051	0.0156809
GO:0030246	carbohydrate binding	62	166	0.0006	0.0182175
GO:0017046	peptide hormone binding	14	24	0.00071	0.0212912
GO:0008528	G protein-coupled peptide receptor activity	23	48	0.00076	0.0222414
GO:0046906	tetrapyrrole binding	31	71	0.00076	0.0222414
GO:0005501	retinoid binding	11	17	0.00081	0.0234225
GO:0015171	amino acid transmembrane transporter activity	20	40	0.00084	0.0240042
GO:0005326	neurotransmitter transporter activity	13	22	0.00094	0.0265495
GO:0019825	oxygen binding	10	15	0.00101	0.0275287
GO:0099529	neurotransmitter receptor activity involved in regulation of postsynaptic membrane potential	10	15	0.00101	0.0275287
GO:0008236	serine-type peptidase activity	33	78	0.00102	0.0275287
GO:0019955	cytokine binding	33	78	0.00102	0.0275287
GO:0001653	peptide receptor activity	23	49	0.00108	0.0288277
GO:0005200	structural constituent of cytoskeleton	24	52	0.00114	0.0300985
GO:0004550	nucleoside diphosphate kinase activity	9	13	0.00124	0.0316276
GO:0001618	virus receptor activity	26	58	0.00124	0.0316276
GO:0104005	hijacked molecular function	26	58	0.00124	0.0316276
GO:0015294	solute:cation symporter activity	20	41	0.00125	0.0316276
GO:0005496	steroid binding	27	61	0.00127	0.0318024
GO:0003779	actin binding	104	311	0.00132	0.0327171
GO:0005251	delayed rectifier potassium channel activity	6	7	0.00158	0.0372447
GO:0031956	medium-chain fatty acid-CoA ligase activity	6	7	0.00158	0.0372447
GO:0102391	decanoate-CoA ligase activity	6	7	0.00158	0.0372447
GO:0019840	isoprenoid binding	11	18	0.0016	0.0372447
GO:0042165	neurotransmitter binding	11	18	0.0016	0.0372447
GO:0005242	inward rectifier potassium channel activity	7	9	0.00161	0.0372447
GO:0071855	neuropeptide receptor binding	7	9	0.00161	0.0372447
