# Supplementary material for: Dysregulation of Placental Functions and Immune Pathways in Complete Hydatidiform Moles
Source: Int J Mol Sci. 2019 Oct 10;20(20):4999. doi: 10.3390/ijms20204999 (PMC6829352; doi:10.3390/ijms20204999)
Supplement: Supplementary file 1 [file ijms-20-04999-s001.zip › Supplementary_Table_6_Impacted_biological_processes_Elim.xlsx]

## Sheet: Impacted_biological_processes
GO ID	GO name	Count DE	Count All	p Elim pruning
GO:0005509	calcium ion binding	178	426	1.6e-13
GO:0008083	growth factor activity	50	84	5.5e-11
GO:0005201	extracellular matrix structural constituent	74	130	3e-08
GO:0004930	G protein-coupled receptor activity	90	188	9e-07
GO:0008201	heparin binding	47	99	2.4e-06
GO:0005125	cytokine activity	36	70	3.6e-06
GO:0030020	extracellular matrix structural constituent conferring tensile strength	22	35	4e-06
GO:0004888	transmembrane signaling receptor activity	192	421	4.8e-06
GO:0042605	peptide antigen binding	13	17	1.7e-05
GO:0039706	co-receptor binding	8	8	1.9e-05
GO:0005178	integrin binding	42	91	2e-05
GO:0005044	scavenger receptor activity	24	43	2.6e-05
GO:0038023	signaling receptor activity	259	568	3.1e-05
GO:0005249	voltage-gated potassium channel activity	23	27	3.7e-05
GO:0004252	serine-type endopeptidase activity	30	60	4.6e-05
GO:0005179	hormone activity	19	34	0.00018
GO:0008331	high voltage-gated calcium channel activity	6	6	0.00029
GO:0020037	heme binding	29	63	0.00039
GO:0030506	ankyrin binding	10	14	0.00044
GO:0003996	acyl-CoA ligase activity	7	8	0.00046
GO:0017046	peptide hormone binding	14	24	0.00071
GO:0019825	oxygen binding	10	15	0.00101
GO:0019955	cytokine binding	33	78	0.00102
GO:0005200	structural constituent of cytoskeleton	24	52	0.00114
GO:0004550	nucleoside diphosphate kinase activity	9	13	0.00124
GO:0001618	virus receptor activity	26	58	0.00124
GO:0005251	delayed rectifier potassium channel activity	6	7	0.00158
GO:0102391	decanoate-CoA ligase activity	6	7	0.00158
GO:0042165	neurotransmitter binding	11	18	0.0016
GO:0005242	inward rectifier potassium channel activity	7	9	0.00161
GO:0030507	spectrin binding	12	21	0.0022
GO:0050840	extracellular matrix binding	18	38	0.00325
GO:0005244	voltage-gated ion channel activity	59	85	0.0034
GO:0005102	signaling receptor binding	351	968	0.00391
GO:0004012	phospholipid-translocating ATPase activity	7	10	0.00418
GO:0004467	long-chain fatty acid-CoA ligase activity	7	10	0.00418
GO:0030881	beta-2-microglobulin binding	4	4	0.00439
GO:0086006	voltage-gated sodium channel activity involved in cardiac muscle cell action potential	4	4	0.00439
GO:0098882	structural constituent of presynaptic active zone	4	4	0.00439
GO:0008528	G protein-coupled peptide receptor activity	23	48	0.00475
GO:0004970	ionotropic glutamate receptor activity	6	8	0.00494
GO:0016918	retinal binding	6	8	0.00494
GO:0022848	acetylcholine-gated cation-selective channel activity	6	8	0.00494
GO:0001530	lipopolysaccharide binding	11	20	0.005
GO:0030246	carbohydrate binding	62	166	0.00515
GO:0008395	steroid hydroxylase activity	5	6	0.00532
GO:0017128	phospholipid scramblase activity	5	6	0.00532
GO:0004222	metalloendopeptidase activity	27	67	0.0063
GO:0015370	solute:sodium symporter activity	19	30	0.00665
GO:0005109	frizzled binding	10	18	0.00675
GO:0030247	polysaccharide binding	8	13	0.00682
GO:0051393	alpha-actinin binding	8	13	0.00682
GO:1901618	organic hydroxy compound transmembrane transporter activity	11	21	0.00808
GO:0005496	steroid binding	27	61	0.00852
GO:0005518	collagen binding	22	53	0.00872
GO:0008308	voltage-gated anion channel activity	7	11	0.00895
GO:0019865	immunoglobulin binding	7	11	0.00895
GO:0015291	secondary active transmembrane transporter activity	51	111	0.01076
GO:0030159	receptor signaling complex scaffold activity	10	19	0.01099
GO:0005328	neurotransmitter:sodium symporter activity	9	12	0.01156
GO:0005229	intracellular calcium activated chloride channel activity	6	9	0.0116
GO:0030023	extracellular matrix constituent conferring elasticity	6	9	0.0116
GO:0031994	insulin-like growth factor I binding	6	9	0.0116
GO:1901612	cardiolipin binding	6	9	0.0116
GO:0022843	voltage-gated cation channel activity	40	52	0.01182
GO:0008519	ammonium transmembrane transporter activity	8	14	0.01235
GO:0001664	G protein-coupled receptor binding	53	127	0.01389
GO:0001540	amyloid-beta binding	22	55	0.01423
GO:0004017	adenylate kinase activity	5	7	0.01465
GO:0004089	carbonate dehydratase activity	5	7	0.01465
GO:0005114	type II transforming growth factor beta receptor binding	5	7	0.01465
GO:0019841	retinol binding	5	7	0.01465
GO:0086008	voltage-gated potassium channel activity involved in cardiac muscle cell action potential repolarization	5	7	0.01465
GO:0042056	chemoattractant activity	9	17	0.01501
GO:0004714	transmembrane receptor protein tyrosine kinase activity	17	40	0.01536
GO:0005507	copper ion binding	17	40	0.01536
GO:0009055	electron transfer activity	31	84	0.01541
GO:0004653	polypeptide N-acetylgalactosaminyltransferase activity	7	12	0.01675
GO:0030169	low-density lipoprotein particle binding	7	12	0.01675
GO:0003779	actin binding	104	311	0.01698
GO:0005314	high-affinity glutamate transmembrane transporter activity	3	3	0.01705
GO:0015091	ferric iron transmembrane transporter activity	3	3	0.01705
GO:0015440	peptide-transporting ATPase activity	3	3	0.01705
GO:0016917	GABA receptor activity	3	3	0.01705
GO:0031781	type 3 melanocortin receptor binding	3	3	0.01705
GO:0031782	type 4 melanocortin receptor binding	3	3	0.01705
GO:0042010	interleukin-15 receptor activity	3	3	0.01705
GO:0046978	TAP1 binding	3	3	0.01705
GO:0046979	TAP2 binding	3	3	0.01705
GO:0048403	brain-derived neurotrophic factor binding	3	3	0.01705
GO:0070053	thrombospondin receptor activity	3	3	0.01705
GO:0070891	lipoteichoic acid binding	3	3	0.01705
GO:0086056	voltage-gated calcium channel activity involved in AV node cell action potential	3	3	0.01705
GO:0097108	hedgehog family protein binding	3	3	0.01705
GO:0005337	nucleoside transmembrane transporter activity	4	5	0.01741
GO:0005372	water transmembrane transporter activity	4	5	0.01741
GO:0008131	primary amine oxidase activity	4	5	0.01741
GO:0030284	estrogen receptor activity	4	5	0.01741
GO:0043533	inositol 1,3,4,5 tetrakisphosphate binding	4	5	0.01741
GO:0045569	TRAIL binding	4	5	0.01741
GO:1990239	steroid hormone binding	4	5	0.01741
GO:0099106	ion channel regulator activity	27	72	0.01827
GO:0051015	actin filament binding	43	125	0.01902
GO:0015101	organic cation transmembrane transporter activity	8	15	0.02057
GO:0001228	DNA-binding transcription activator activity, RNA polymerase II-specific	83	264	0.02083
GO:0005126	cytokine receptor binding	48	133	0.02149
GO:0005272	sodium channel activity	14	20	0.02254
GO:0098918	structural constituent of synapse	10	14	0.02263
GO:0016755	transferase activity, transferring amino-acyl groups	6	10	0.02273
GO:0031432	titin binding	6	10	0.02273
GO:0099528	G protein-coupled neurotransmitter receptor activity	6	10	0.02273
GO:0004114	3',5'-cyclic-nucleotide phosphodiesterase activity	9	18	0.02327
GO:0044325	ion channel binding	32	90	0.02455
GO:0017147	Wnt-protein binding	10	21	0.02509
GO:0043394	proteoglycan binding	12	27	0.02687
GO:0005227	calcium activated cation channel activity	7	13	0.02833
GO:0008028	monocarboxylic acid transmembrane transporter activity	7	13	0.02833
GO:0033612	receptor serine/threonine kinase binding	7	13	0.02833
GO:0098960	postsynaptic neurotransmitter receptor activity	11	16	0.03067
GO:0016500	protein-hormone receptor activity	5	8	0.03083
GO:0045125	bioactive lipid receptor activity	5	8	0.03083
GO:0070330	aromatase activity	5	8	0.03083
GO:0005342	organic acid transmembrane transporter activity	35	69	0.03125
GO:0046983	protein dimerization activity	284	1006	0.03331
GO:0022838	substrate-specific channel activity	103	182	0.03396
GO:0005544	calcium-dependent phospholipid binding	9	19	0.03432
GO:0099094	ligand-gated cation channel activity	29	51	0.03537
GO:0015171	amino acid transmembrane transporter activity	20	40	0.03558
GO:0004867	serine-type endopeptidase inhibitor activity	13	31	0.03598
GO:0005506	iron ion binding	33	96	0.03683
GO:0004896	cytokine receptor activity	22	53	0.03753
GO:0015145	monosaccharide transmembrane transporter activity	6	11	0.03927
GO:0048019	receptor antagonist activity	6	11	0.03927
GO:0008514	organic anion transmembrane transporter activity	44	97	0.03943
GO:0071855	neuropeptide receptor binding	7	9	0.04151
GO:0008188	neuropeptide receptor activity	4	6	0.04161
GO:0008271	secondary active sulfate transmembrane transporter activity	4	6	0.04161
GO:0008527	taste receptor activity	4	6	0.04161
GO:0015174	basic amino acid transmembrane transporter activity	4	6	0.04161
GO:0015280	ligand-gated sodium channel activity	4	6	0.04161
GO:0016813	hydrolase activity, acting on carbon-nitrogen (but not peptide) bonds, in linear amidines	4	6	0.04161
GO:0016842	amidine-lyase activity	4	6	0.04161
GO:0033691	sialic acid binding	4	6	0.04161
GO:0099626	voltage-gated calcium channel activity involved in regulation of presynaptic cytosolic calcium levels	4	6	0.04161
GO:1904929	coreceptor activity involved in Wnt signaling pathway, planar cell polarity pathway	4	6	0.04161
GO:0030545	receptor regulator activity	107	205	0.04271
GO:0016702	oxidoreductase activity, acting on single donors with incorporation of molecular oxygen, incorporation of two atoms of oxygen	8	17	0.04714
GO:0004601	peroxidase activity	12	29	0.04779
GO:0030551	cyclic nucleotide binding	9	20	0.04849
GO:0015026	coreceptor activity	14	29	0.04863
