# Supplementary material for: Dysregulation of Placental Functions and Immune Pathways in Complete Hydatidiform Moles
Source: Int J Mol Sci. 2019 Oct 10;20(20):4999. doi: 10.3390/ijms20204999 (PMC6829352; doi:10.3390/ijms20204999)
Supplement: Supplementary file 1 [file ijms-20-04999-s001.zip › Supplementary_Table_5_Impacted_biological_processes_FDR.xlsx]

## Sheet: Impacted_biological_processes
GO ID	GO name	Count DE	Count All	p-value	pFDR
GO:0007155	cell adhesion	407	1014	1.9e-24	2.05109e-20
GO:0022610	biological adhesion	407	1017	3.7e-24	2.05109e-20
GO:0032501	multicellular organismal process	1524	4930	5.7e-23	2.10653e-19
GO:0023052	signaling	1355	4328	8.2e-22	2.27283e-18
GO:0007154	cell communication	1357	4349	3.7e-21	8.20438e-18
GO:0006811	ion transport	404	1044	9.2e-21	1.70001e-17
GO:0003008	system process	425	1114	1.7e-20	2.69256e-17
GO:0050896	response to stimulus	1826	6151	1.6e-19	2.09421e-16
GO:0055085	transmembrane transport	395	1030	1.7e-19	2.09421e-16
GO:0034220	ion transmembrane transport	293	713	2.3e-19	2.55001e-16
GO:0010469	regulation of signaling receptor activity	143	285	1.6e-18	1.61265e-15
GO:0006812	cation transport	279	705	6.6e-16	6.09785e-13
GO:0007267	cell-cell signaling	396	1084	1.8e-15	1.53512e-12
GO:0030154	cell differentiation	890	2783	2.3e-15	1.82144e-12
GO:0051239	regulation of multicellular organismal process	755	2310	3.5e-15	2.58697e-12
GO:0048731	system development	1046	3360	1.2e-14	8.31525e-12
GO:0007165	signal transduction	1225	4015	1.4e-14	9.13047e-12
GO:0048856	anatomical structure development	1242	4083	2.3e-14	1.41667e-11
GO:0007275	multicellular organism development	1152	3756	3.1e-14	1.80893e-11
GO:0050877	nervous system process	235	591	8.5e-14	4.71197e-11
GO:0048513	animal organ development	789	2466	1.8e-13	9.50314e-11
GO:0032502	developmental process	1309	4357	2.2e-13	1.1087e-10
GO:0048869	cellular developmental process	917	2925	2.3e-13	1.1087e-10
GO:0030001	metal ion transport	214	533	3.8e-13	1.75544e-10
GO:0043269	regulation of ion transport	172	407	5.2e-13	2.3061e-10
GO:0007166	cell surface receptor signaling pathway	686	2116	7.3e-13	3.11289e-10
GO:0009605	response to external stimulus	536	1598	9.8e-13	4.02417e-10
GO:0098655	cation transmembrane transport	203	507	2.1e-12	8.31525e-10
GO:0009653	anatomical structure morphogenesis	629	1928	2.5e-12	9.55776e-10
GO:0043062	extracellular structure organization	135	306	4.5e-12	1.66305e-09
GO:0006954	inflammatory response	197	493	5.7e-12	2.03858e-09
GO:0007268	chemical synaptic transmission	165	397	8.1e-12	2.72135e-09
GO:0098916	anterograde trans-synaptic signaling	165	397	8.1e-12	2.72135e-09
GO:0030198	extracellular matrix organization	122	271	9.4e-12	3.06523e-09
GO:0099537	trans-synaptic signaling	166	401	1e-11	3.16771e-09
GO:0034765	regulation of ion transmembrane transport	130	295	1.2e-11	3.69567e-09
GO:0008015	blood circulation	153	363	1.3e-11	3.89543e-09
GO:0099536	synaptic signaling	166	403	1.7e-11	4.95997e-09
GO:0003013	circulatory system process	154	370	3.6e-11	1.02342e-08
GO:0044057	regulation of system process	160	389	4.4e-11	1.21957e-08
GO:0098660	inorganic ion transmembrane transport	193	491	5.1e-11	1.37911e-08
GO:2000026	regulation of multicellular organismal development	508	1538	7.1e-11	1.87423e-08
GO:0034762	regulation of transmembrane transport	149	360	1.2e-10	3.09405e-08
GO:0035295	tube development	294	821	1.5e-10	3.77966e-08
GO:0050793	regulation of developmental process	621	1940	1.7e-10	4.18842e-08
GO:0098609	cell-cell adhesion	215	567	2e-10	4.82043e-08
GO:0009888	tissue development	460	1385	2.9e-10	6.84091e-08
GO:0035239	tube morphogenesis	249	679	3.3e-10	7.46676e-08
GO:0006959	humoral immune response	60	111	3.3e-10	7.46676e-08
GO:0032879	regulation of localization	631	1984	4e-10	8.8696e-08
GO:0046903	secretion	407	1207	4.3e-10	9.34786e-08
GO:0098662	inorganic cation transmembrane transport	175	446	5e-10	1.06606e-07
GO:0048646	anatomical structure formation involved in morphogenesis	293	827	6.1e-10	1.27605e-07
GO:0006952	defense response	372	1094	8.7e-10	1.78624e-07
GO:0042127	regulation of cell proliferation	399	1186	9.1e-10	1.83439e-07
GO:0051049	regulation of transport	429	1290	1.1e-09	2.1396e-07
GO:0007186	G protein-coupled receptor signaling pathway	196	516	1.1e-09	2.1396e-07
GO:0048870	cell motility	379	1120	1.2e-09	2.25498e-07
GO:0051674	localization of cell	379	1120	1.2e-09	2.25498e-07
GO:0002526	acute inflammatory response	53	96	1.3e-09	2.40218e-07
GO:0023051	regulation of signaling	847	2776	2.1e-09	3.81684e-07
GO:0040011	locomotion	425	1283	2.3e-09	4.11292e-07
GO:0010646	regulation of cell communication	836	2739	2.7e-09	4.75157e-07
GO:0065008	regulation of biological quality	848	2783	2.8e-09	4.85056e-07
GO:0007600	sensory perception	127	307	3e-09	5.11708e-07
GO:0048583	regulation of response to stimulus	961	3196	3.2e-09	5.37552e-07
GO:0001503	ossification	126	305	3.8e-09	6.28815e-07
GO:0032101	regulation of response to external stimulus	209	565	4.1e-09	6.68481e-07
GO:0051094	positive regulation of developmental process	344	1012	4.3e-09	6.90929e-07
GO:0007610	behavior	148	373	4.6e-09	7.28574e-07
GO:0051240	positive regulation of multicellular organismal process	422	1279	4.7e-09	7.33928e-07
GO:0010817	regulation of hormone levels	137	340	5.5e-09	8.46924e-07
GO:0006928	movement of cell or subcellular component	468	1443	7.9e-09	1.19983e-06
GO:0008283	cell proliferation	468	1444	8.8e-09	1.31845e-06
GO:0030855	epithelial cell differentiation	166	433	1e-08	1.47827e-06
GO:0051716	cellular response to stimulus	1470	5107	1.1e-08	1.6047e-06
GO:0032940	secretion by cell	372	1117	1.4e-08	2.01582e-06
GO:0035637	multicellular organismal signaling	61	123	1.9e-08	2.70068e-06
GO:0009887	animal organ morphogenesis	263	753	2.3e-08	3.22786e-06
GO:0050865	regulation of cell activation	155	403	2.4e-08	3.3261e-06
GO:0048468	cell development	475	1480	2.8e-08	3.83254e-06
GO:0050900	leukocyte migration	119	294	4.1e-08	5.5435e-06
GO:1903522	regulation of blood circulation	85	193	4.6e-08	6.1446e-06
GO:0002694	regulation of leukocyte activation	144	372	4.8e-08	6.33543e-06
GO:0030278	regulation of ossification	70	151	6e-08	7.82612e-06
GO:0048729	tissue morphogenesis	191	524	6.9e-08	8.8192e-06
GO:0048878	chemical homeostasis	253	728	7e-08	8.8192e-06
GO:0006820	anion transport	144	374	7e-08	8.8192e-06
GO:0050727	regulation of inflammatory response	109	266	7.2e-08	8.96926e-06
GO:0050670	regulation of lymphocyte proliferation	68	146	7.4e-08	9.11598e-06
GO:0002920	regulation of humoral immune response	28	43	8.9e-08	1.08433e-05
GO:0032944	regulation of mononuclear cell proliferation	68	147	1e-07	1.20511e-05
GO:0006816	calcium ion transport	113	280	1.1e-07	1.29741e-05
GO:0042221	response to chemical	910	3059	1.1e-07	1.29741e-05
GO:0001505	regulation of neurotransmitter levels	96	229	1.2e-07	1.37159e-05
GO:0072001	renal system development	100	241	1.2e-07	1.37159e-05
GO:0098656	anion transmembrane transport	71	156	1.2e-07	1.37159e-05
GO:0050808	synapse organization	116	290	1.3e-07	1.47072e-05
GO:0050801	ion homeostasis	177	483	1.4e-07	1.55218e-05
GO:0098742	cell-cell adhesion via plasma-membrane adhesion molecules	68	148	1.4e-07	1.55218e-05
GO:0051046	regulation of secretion	195	542	1.5e-07	1.64658e-05
GO:0060429	epithelium development	292	866	1.7e-07	1.84783e-05
GO:0016477	cell migration	339	1027	1.8e-07	1.90063e-05
GO:0023061	signal release	121	307	1.8e-07	1.90063e-05
GO:0008284	positive regulation of cell proliferation	225	642	1.8e-07	1.90063e-05
GO:0010959	regulation of metal ion transport	101	247	2.4e-07	2.51026e-05
GO:0048568	embryonic organ development	125	321	2.5e-07	2.59042e-05
GO:0051241	negative regulation of multicellular organismal process	295	880	2.6e-07	2.66909e-05
GO:0001655	urogenital system development	107	266	2.9e-07	2.94975e-05
GO:0031214	biomineral tissue development	55	114	3.1e-07	3.12452e-05
GO:1904062	regulation of cation transmembrane transport	91	218	3.2e-07	3.16771e-05
GO:0006836	neurotransmitter transport	73	165	3.2e-07	3.16771e-05
GO:0002449	lymphocyte mediated immunity	75	171	3.4e-07	3.33591e-05
GO:0048514	blood vessel morphogenesis	174	479	3.5e-07	3.4039e-05
GO:0072073	kidney epithelium development	53	109	3.6e-07	3.47071e-05
GO:0042391	regulation of membrane potential	100	246	3.9e-07	3.72753e-05
GO:0001822	kidney development	94	228	4e-07	3.79043e-05
GO:0022603	regulation of anatomical structure morphogenesis	279	830	4.4e-07	4.13414e-05
GO:0045595	regulation of cell differentiation	428	1348	6e-07	5.59008e-05
GO:0002455	humoral immune response mediated by circulating immunoglobulin	21	30	6.1e-07	5.63589e-05
GO:0001944	vasculature development	203	578	6.2e-07	5.68094e-05
GO:0060047	heart contraction	79	185	6.3e-07	5.72525e-05
GO:0070663	regulation of leukocyte proliferation	68	153	6.6e-07	5.85394e-05
GO:0072358	cardiovascular system development	205	585	6.6e-07	5.85394e-05
GO:0001568	blood vessel development	195	552	6.6e-07	5.85394e-05
GO:0032412	regulation of ion transmembrane transporter activity	72	165	7.3e-07	6.42342e-05
GO:0045778	positive regulation of ossification	40	76	7.4e-07	6.46014e-05
GO:0003012	muscle system process	120	311	7.6e-07	6.58291e-05
GO:0050671	positive regulation of lymphocyte proliferation	43	84	7.8e-07	6.70377e-05
GO:0072376	protein activation cascade	30	51	8e-07	6.82277e-05
GO:0019932	second-messenger-mediated signaling	94	231	8.1e-07	6.85532e-05
GO:0006813	potassium ion transport	51	106	9.1e-07	7.64331e-05
GO:0007399	nervous system development	514	1658	1e-06	8.33609e-05
GO:0006956	complement activation	26	42	1.1e-06	9.03385e-05
GO:0070838	divalent metal ion transport	120	313	1.1e-06	9.03385e-05
GO:0032946	positive regulation of mononuclear cell proliferation	43	85	1.2e-06	9.57151e-05
GO:0030449	regulation of complement activation	22	33	1.2e-06	9.57151e-05
GO:2000257	regulation of protein activation cascade	22	33	1.2e-06	9.57151e-05
GO:0006936	muscle contraction	97	242	1.2e-06	9.57151e-05
GO:0001525	angiogenesis	148	403	1.3e-06	0.000102951
GO:0032103	positive regulation of response to external stimulus	86	209	1.4e-06	0.00010779
GO:0048598	embryonic morphogenesis	159	439	1.4e-06	0.00010779
GO:0002250	adaptive immune response	103	261	1.4e-06	0.00010779
GO:0009966	regulation of signal transduction	746	2498	1.4e-06	0.00010779
GO:0001775	cell activation	340	1051	1.5e-06	0.000114693
GO:0072511	divalent inorganic cation transport	120	315	1.6e-06	0.000121501
GO:0051179	localization	1358	4771	1.7e-06	0.000128217
GO:0002460	adaptive immune response based on somatic recombination of immune receptors built from immunoglobulin superfamily domains	78	186	1.8e-06	0.000133044
GO:0003015	heart process	80	192	1.8e-06	0.000133044
GO:0050673	epithelial cell proliferation	117	306	1.8e-06	0.000133044
GO:0003018	vascular process in circulatory system	52	111	2e-06	0.000145882
GO:1903530	regulation of secretion by cell	179	507	2e-06	0.000145882
GO:0022898	regulation of transmembrane transporter activity	73	172	2.2e-06	0.000159421
GO:0022008	neurogenesis	363	1135	2.3e-06	0.000165585
GO:0033993	response to lipid	225	662	2.5e-06	0.000178823
GO:1901342	regulation of vasculature development	102	261	2.6e-06	0.000181297
GO:0030282	bone mineralization	43	87	2.6e-06	0.000181297
GO:1903825	organic acid transmembrane transport	43	87	2.6e-06	0.000181297
GO:1905039	carboxylic acid transmembrane transport	43	87	2.6e-06	0.000181297
GO:0098771	inorganic ion homeostasis	155	431	3e-06	0.00020659
GO:0045597	positive regulation of cell differentiation	242	721	3e-06	0.00020659
GO:0048771	tissue remodeling	54	118	3.1e-06	0.000212159
GO:0015711	organic anion transport	115	303	3.3e-06	0.000224461
GO:0019935	cyclic-nucleotide-mediated signaling	46	96	3.5e-06	0.000236613
GO:0015672	monovalent inorganic cation transport	118	313	3.6e-06	0.000239001
GO:0042129	regulation of T cell proliferation	51	110	3.6e-06	0.000239001
GO:0002682	regulation of immune system process	359	1126	3.6e-06	0.000239001
GO:0002376	immune system process	649	2160	3.7e-06	0.000244178
GO:0070665	positive regulation of leukocyte proliferation	43	88	3.8e-06	0.000249293
GO:0002683	negative regulation of immune system process	125	336	4.1e-06	0.000267392
GO:0009611	response to wounding	177	506	4.4e-06	0.00028528
GO:0048562	embryonic organ morphogenesis	81	199	4.5e-06	0.00028839
GO:0070661	leukocyte proliferation	81	199	4.5e-06	0.00028839
GO:0045055	regulated exocytosis	214	630	4.6e-06	0.000293105
GO:2001257	regulation of cation channel activity	50	108	4.7e-06	0.000297765
GO:0007416	synapse assembly	51	111	5e-06	0.000313192
GO:0019724	B cell mediated immunity	42	86	5e-06	0.000313192
GO:0072359	circulatory system development	277	846	5.5e-06	0.000342576
GO:0015849	organic acid transport	82	203	5.6e-06	0.000344929
GO:0046942	carboxylic acid transport	82	203	5.6e-06	0.000344929
GO:0055065	metal ion homeostasis	137	377	6e-06	0.000363508
GO:0006935	chemotaxis	141	390	6e-06	0.000363508
GO:0032102	negative regulation of response to external stimulus	91	231	6e-06	0.000363508
GO:0045321	leukocyte activation	301	930	6.2e-06	0.000373584
GO:0050731	positive regulation of peptidyl-tyrosine phosphorylation	57	129	6.4e-06	0.000381299
GO:0006958	complement activation, classical pathway	16	22	6.4e-06	0.000381299
GO:0042102	positive regulation of T cell proliferation	32	60	6.5e-06	0.000381299
GO:0007269	neurotransmitter secretion	50	109	6.5e-06	0.000381299
GO:0099643	signal release from synapse	50	109	6.5e-06	0.000381299
GO:0009914	hormone transport	85	213	6.7e-06	0.000390963
GO:0060562	epithelial tube morphogenesis	101	263	7.1e-06	0.000412135
GO:0051093	negative regulation of developmental process	230	688	7.3e-06	0.000421537
GO:0055080	cation homeostasis	151	424	7.4e-06	0.000425097
GO:0008016	regulation of heart contraction	68	162	7.6e-06	0.000434336
GO:0019226	transmission of nerve impulse	20	31	7.9e-06	0.000449166
GO:0042330	taxis	141	392	8.2e-06	0.000463844
GO:0042445	hormone metabolic process	61	142	9.2e-06	0.000517769
GO:0008285	negative regulation of cell proliferation	182	529	1e-05	0.000557136
GO:0001823	mesonephros development	38	77	1e-05	0.000557136
GO:0045765	regulation of angiogenesis	91	234	1.1e-05	0.000606751
GO:0051249	regulation of lymphocyte activation	115	310	1.1e-05	0.000606751
GO:0001913	T cell mediated cytotoxicity	18	27	1.2e-05	0.000642725
GO:0002707	negative regulation of lymphocyte mediated immunity	18	27	1.2e-05	0.000642725
GO:0051216	cartilage development	60	140	1.2e-05	0.000642725
GO:0032943	mononuclear cell proliferation	75	185	1.2e-05	0.000642725
GO:0045667	regulation of osteoblast differentiation	44	94	1.2e-05	0.000642725
GO:0051270	regulation of cellular component movement	252	768	1.2e-05	0.000642725
GO:0002673	regulation of acute inflammatory response	31	59	1.3e-05	0.000689622
GO:0042110	T cell activation	124	340	1.3e-05	0.000689622
GO:1903034	regulation of response to wounding	56	129	1.5e-05	0.000780775
GO:0045669	positive regulation of osteoblast differentiation	29	54	1.5e-05	0.000780775
GO:0048662	negative regulation of smooth muscle cell proliferation	23	39	1.5e-05	0.000780775
GO:0046651	lymphocyte proliferation	74	183	1.5e-05	0.000780775
GO:0046883	regulation of hormone secretion	71	174	1.6e-05	0.000821259
GO:0046849	bone remodeling	32	62	1.6e-05	0.000821259
GO:0001763	morphogenesis of a branching structure	64	153	1.6e-05	0.000821259
GO:0006955	immune response	440	1430	1.7e-05	0.000860635
GO:0050863	regulation of T cell activation	90	233	1.7e-05	0.000860635
GO:0045596	negative regulation of cell differentiation	173	503	1.7e-05	0.000860635
GO:0016064	immunoglobulin mediated immune response	40	84	1.8e-05	0.000907118
GO:0048732	gland development	119	326	1.9e-05	0.000953181
GO:0061037	negative regulation of cartilage development	14	19	2e-05	0.000972544
GO:0030072	peptide hormone secretion	69	169	2e-05	0.000972544
GO:0042063	gliogenesis	83	212	2e-05	0.000972544
GO:0050867	positive regulation of cell activation	91	237	2e-05	0.000972544
GO:0050918	positive chemotaxis	24	42	2e-05	0.000972544
GO:0043583	ear development	64	154	2e-05	0.000972544
GO:0046879	hormone secretion	82	209	2e-05	0.000972544
GO:0009617	response to bacterium	133	372	2.1e-05	0.00100791
GO:0051899	membrane depolarization	31	60	2.1e-05	0.00100791
GO:0030155	regulation of cell adhesion	177	518	2.1e-05	0.00100791
GO:0048585	negative regulation of response to stimulus	390	1256	2.2e-05	0.00104684
GO:0022612	gland morphogenesis	43	93	2.2e-05	0.00104684
GO:0032409	regulation of transporter activity	73	182	2.4e-05	0.00112749
GO:0002704	negative regulation of leukocyte mediated immunity	21	35	2.4e-05	0.00112749
GO:0006721	terpenoid metabolic process	32	63	2.4e-05	0.00112749
GO:0048699	generation of neurons	334	1060	2.5e-05	0.00115973
GO:0001649	osteoblast differentiation	70	173	2.5e-05	0.00115973
GO:0006887	exocytosis	234	713	2.5e-05	0.00115973
GO:0002685	regulation of leukocyte migration	58	137	2.6e-05	0.00119117
GO:0001657	ureteric bud development	36	74	2.6e-05	0.00119117
GO:0035725	sodium ion transmembrane transport	36	74	2.6e-05	0.00119117
GO:0001704	formation of primary germ layer	41	88	2.7e-05	0.00123189
GO:1903035	negative regulation of response to wounding	33	66	2.8e-05	0.00127228
GO:1903317	regulation of protein maturation	37	77	2.9e-05	0.001307
GO:0031960	response to corticosteroid	49	111	2.9e-05	0.001307
GO:0051960	regulation of nervous system development	216	653	3e-05	0.0013466
GO:0061337	cardiac conduction	43	94	3.1e-05	0.00138587
GO:0048839	inner ear development	56	132	3.3e-05	0.00146936
GO:0002706	regulation of lymphocyte mediated immunity	45	100	3.4e-05	0.00150182
GO:0050678	regulation of epithelial cell proliferation	98	262	3.4e-05	0.00150182
GO:0072163	mesonephric epithelium development	36	75	3.8e-05	0.00165869
GO:0072164	mesonephric tubule development	36	75	3.8e-05	0.00165869
GO:0002009	morphogenesis of an epithelium	155	449	3.8e-05	0.00165869
GO:0070588	calcium ion transmembrane transport	78	200	4.1e-05	0.00178262
GO:0050729	positive regulation of inflammatory response	43	95	4.2e-05	0.00181188
GO:0009913	epidermal cell differentiation	59	142	4.2e-05	0.00181188
GO:0002790	peptide secretion	146	420	4.3e-05	0.00184783
GO:0072009	nephron epithelium development	38	81	4.4e-05	0.00188351
GO:0021782	glial cell development	39	84	4.7e-05	0.00199651
GO:0007159	leukocyte cell-cell adhesion	93	248	4.7e-05	0.00199651
GO:0061035	regulation of cartilage development	28	54	4.8e-05	0.00203121
GO:0051924	regulation of calcium ion transport	65	161	5.2e-05	0.00219211
GO:0007156	homophilic cell adhesion via plasma membrane adhesion molecules	36	76	5.4e-05	0.00224231
GO:0071804	cellular potassium ion transport	36	76	5.4e-05	0.00224231
GO:0071805	potassium ion transmembrane transport	36	76	5.4e-05	0.00224231
GO:0061138	morphogenesis of a branching epithelium	59	143	5.4e-05	0.00224231
GO:0070887	cellular response to chemical stimulus	693	2363	5.5e-05	0.00227532
GO:0086012	membrane depolarization during cardiac muscle cell action potential	13	18	5.6e-05	0.00230807
GO:0061041	regulation of wound healing	46	105	6.3e-05	0.00258697
GO:0006939	smooth muscle contraction	34	71	6.5e-05	0.00265924
GO:0071706	tumor necrosis factor superfamily cytokine production	49	114	6.6e-05	0.00269023
GO:0090276	regulation of peptide hormone secretion	58	141	6.9e-05	0.00280221
GO:0045785	positive regulation of cell adhesion	109	302	7.2e-05	0.00291337
GO:0002791	regulation of peptide secretion	123	348	7.4e-05	0.00298341
GO:0007588	excretion	21	37	7.6e-05	0.00305294
GO:0007417	central nervous system development	222	683	8e-05	0.00320202
GO:0030182	neuron differentiation	297	944	8.1e-05	0.00323038
GO:1990709	presynaptic active zone organization	7	7	8.3e-05	0.0032865
GO:0016101	diterpenoid metabolic process	29	58	8.3e-05	0.0032865
GO:1903555	regulation of tumor necrosis factor superfamily cytokine production	47	109	8.4e-05	0.00331426
GO:0070167	regulation of biomineral tissue development	33	69	8.6e-05	0.00336919
GO:2000145	regulation of cell motility	227	701	8.6e-05	0.00336919
GO:0042098	T cell proliferation	56	136	8.8e-05	0.00342335
GO:0050953	sensory perception of light stimulus	52	124	8.8e-05	0.00342335
GO:0050804	modulation of chemical synaptic transmission	103	284	9e-05	0.00348892
GO:0048584	positive regulation of response to stimulus	515	1724	9.3e-05	0.00359265
GO:0007423	sensory organ development	133	383	9.7e-05	0.00373416
GO:0002820	negative regulation of adaptive immune response	20	35	9.9e-05	0.00378396
GO:0070613	regulation of protein processing	35	75	9.9e-05	0.00378396
GO:0051480	regulation of cytosolic calcium ion concentration	73	189	0.0001	0.00378396
GO:0055082	cellular chemical homeostasis	163	484	0.0001	0.00378396
GO:0002696	positive regulation of leukocyte activation	85	227	0.0001	0.00378396
GO:0099177	regulation of trans-synaptic signaling	103	285	0.00011	0.00403831
GO:0050679	positive regulation of epithelial cell proliferation	60	149	0.00011	0.00403831
GO:0050730	regulation of peptidyl-tyrosine phosphorylation	71	183	0.00011	0.00403831
GO:0050818	regulation of coagulation	28	56	0.00011	0.00403831
GO:0032640	tumor necrosis factor production	47	110	0.00011	0.00403831
GO:0042742	defense response to bacterium	47	110	0.00011	0.00403831
GO:0071466	cellular response to xenobiotic stimulus	47	110	0.00011	0.00403831
GO:0072006	nephron development	47	110	0.00011	0.00403831
GO:0002443	leukocyte mediated immunity	198	604	0.00011	0.00403831
GO:0043588	skin development	75	196	0.00012	0.0043621
GO:0060395	SMAD protein signal transduction	23	43	0.00012	0.0043621
GO:0031644	regulation of neurological system process	39	87	0.00012	0.0043621
GO:0061448	connective tissue development	72	187	0.00013	0.00467958
GO:0008544	epidermis development	84	225	0.00013	0.00467958
GO:0015698	inorganic anion transport	41	93	0.00013	0.00467958
GO:0001914	regulation of T cell mediated cytotoxicity	13	19	0.00014	0.00495904
GO:0018149	peptide cross-linking	13	19	0.00014	0.00495904
GO:0006720	isoprenoid metabolic process	35	76	0.00014	0.00495904
GO:0002521	leukocyte differentiation	130	376	0.00014	0.00495904
GO:0150076	neuroinflammatory response	24	46	0.00014	0.00495904
GO:0007601	visual perception	51	123	0.00015	0.00521332
GO:0030193	regulation of blood coagulation	27	54	0.00015	0.00521332
GO:1900046	regulation of hemostasis	27	54	0.00015	0.00521332
GO:0006957	complement activation, alternative pathway	8	9	0.00015	0.00521332
GO:0035137	hindlimb morphogenesis	16	26	0.00015	0.00521332
GO:0050708	regulation of protein secretion	116	330	0.00015	0.00521332
GO:0071229	cellular response to acid chemical	63	160	0.00016	0.00540829
GO:0030858	positive regulation of epithelial cell differentiation	22	41	0.00016	0.00540829
GO:0099601	regulation of neurotransmitter receptor activity	22	41	0.00016	0.00540829
GO:0006805	xenobiotic metabolic process	32	68	0.00016	0.00540829
GO:0009612	response to mechanical stimulus	62	157	0.00016	0.00540829
GO:0010001	glial cell differentiation	62	157	0.00016	0.00540829
GO:0030500	regulation of bone mineralization	28	57	0.00016	0.00540829
GO:0007160	cell-matrix adhesion	70	182	0.00016	0.00540829
GO:0070252	actin-mediated cell contraction	39	88	0.00016	0.00540829
GO:0043270	positive regulation of ion transport	69	179	0.00017	0.00566003
GO:0010463	mesenchymal cell proliferation	20	36	0.00017	0.00566003
GO:0007389	pattern specification process	99	275	0.00017	0.00566003
GO:0006810	transport	1046	3693	0.00017	0.00566003
GO:0002703	regulation of leukocyte mediated immunity	57	142	0.00017	0.00566003
GO:0060326	cell chemotaxis	67	173	0.00018	0.00585238
GO:0001911	negative regulation of leukocyte mediated cytotoxicity	11	15	0.00018	0.00585238
GO:0043567	regulation of insulin-like growth factor receptor signaling pathway	11	15	0.00018	0.00585238
GO:0045165	cell fate commitment	54	133	0.00018	0.00585238
GO:0072507	divalent inorganic cation homeostasis	101	282	0.00018	0.00585238
GO:0002576	platelet degranulation	44	103	0.00018	0.00585238
GO:0032680	regulation of tumor necrosis factor production	45	106	0.00018	0.00585238
GO:0048660	regulation of smooth muscle cell proliferation	46	109	0.00018	0.00585238
GO:0009306	protein secretion	136	398	0.00019	0.00607069
GO:0048754	branching morphogenesis of an epithelial tube	48	115	0.00019	0.00607069
GO:0002710	negative regulation of T cell mediated immunity	10	13	0.00019	0.00607069
GO:0097091	synaptic vesicle clustering	10	13	0.00019	0.00607069
GO:0002715	regulation of natural killer cell mediated immunity	15	24	0.00019	0.00607069
GO:0001523	retinoid metabolic process	26	52	0.00019	0.00607069
GO:0001508	action potential	36	80	0.0002	0.00633543
GO:0019933	cAMP-mediated signaling	36	80	0.0002	0.00633543
GO:0030334	regulation of cell migration	212	658	0.0002	0.00633543
GO:0061383	trabecula morphogenesis	21	39	0.00021	0.00659567
GO:0070169	positive regulation of biomineral tissue development	21	39	0.00021	0.00659567
GO:0042136	neurotransmitter biosynthetic process	31	66	0.00021	0.00659567
GO:0002437	inflammatory response to antigenic stimulus	17	29	0.00022	0.00683232
GO:0035115	embryonic forelimb morphogenesis	17	29	0.00022	0.00683232
GO:0040012	regulation of locomotion	240	756	0.00022	0.00683232
GO:0030501	positive regulation of bone mineralization	19	34	0.00022	0.00683232
GO:0050920	regulation of chemotaxis	54	134	0.00023	0.00708336
GO:0032355	response to estradiol	42	98	0.00023	0.00708336
GO:0051384	response to glucocorticoid	42	98	0.00023	0.00708336
GO:0035116	embryonic hindlimb morphogenesis	14	22	0.00024	0.00733025
GO:0048659	smooth muscle cell proliferation	46	110	0.00024	0.00733025
GO:0048762	mesenchymal cell differentiation	62	159	0.00024	0.00733025
GO:0060078	regulation of postsynaptic membrane potential	34	75	0.00025	0.00757309
GO:0001910	regulation of leukocyte mediated cytotoxicity	22	42	0.00025	0.00757309
GO:1904018	positive regulation of vasculature development	60	153	0.00025	0.00757309
GO:0002062	chondrocyte differentiation	35	78	0.00026	0.00785455
GO:0055074	calcium ion homeostasis	94	262	0.00028	0.00836755
GO:0061311	cell surface receptor signaling pathway involved in heart development	16	27	0.00028	0.00836755
GO:0035150	regulation of tube size	38	87	0.00028	0.00836755
GO:0050880	regulation of blood vessel size	38	87	0.00028	0.00836755
GO:0042592	homeostatic process	395	1309	0.00029	0.00852846
GO:0001774	microglial cell activation	18	32	0.00029	0.00852846
GO:0002269	leukocyte activation involved in inflammatory response	18	32	0.00029	0.00852846
GO:0042493	response to drug	221	693	0.00029	0.00852846
GO:0046649	lymphocyte activation	160	483	0.00029	0.00852846
GO:0042060	wound healing	142	422	0.00029	0.00852846
GO:0002819	regulation of adaptive immune response	50	123	0.0003	0.00877599
GO:0006814	sodium ion transport	50	123	0.0003	0.00877599
GO:0006873	cellular ion homeostasis	130	382	0.00031	0.00902092
GO:0017144	drug metabolic process	198	614	0.00031	0.00902092
GO:0033002	muscle cell proliferation	59	151	0.00032	0.00926329
GO:0060842	arterial endothelial cell differentiation	6	6	0.00032	0.00926329
GO:0002712	regulation of B cell mediated immunity	21	40	0.00033	0.00950314
GO:0002889	regulation of immunoglobulin mediated immune response	21	40	0.00033	0.00950314
GO:0010648	negative regulation of cell communication	323	1054	0.00034	0.00974052
GO:0007586	digestion	28	59	0.00034	0.00974052
GO:0045766	positive regulation of angiogenesis	54	136	0.00035	0.0100012
GO:0009954	proximal/distal pattern formation	12	18	0.00036	0.0100284
GO:0032753	positive regulation of interleukin-4 production	12	18	0.00036	0.0100284
GO:0050909	sensory perception of taste	12	18	0.00036	0.0100284
GO:0099560	synaptic membrane adhesion	12	18	0.00036	0.0100284
GO:0035296	regulation of tube diameter	36	82	0.00036	0.0100284
GO:0042471	ear morphogenesis	36	82	0.00036	0.0100284
GO:0097746	regulation of blood vessel diameter	36	82	0.00036	0.0100284
GO:0002573	myeloid leukocyte differentiation	62	161	0.00036	0.0100284
GO:1900449	regulation of glutamate receptor signaling pathway	19	35	0.00036	0.0100284
GO:0001909	leukocyte mediated cytotoxicity	29	62	0.00036	0.0100284
GO:0031589	cell-substrate adhesion	98	277	0.00037	0.0102299
GO:0002695	negative regulation of leukocyte activation	50	124	0.00037	0.0102299
GO:0007215	glutamate receptor signaling pathway	25	51	0.00037	0.0102299
GO:0002823	negative regulation of adaptive immune response based on somatic recombination of immune receptors built from immunoglobulin superfamily domains	17	30	0.00038	0.0104284
GO:0009952	anterior/posterior pattern specification	49	121	0.00038	0.0104284
GO:0042476	odontogenesis	39	91	0.00038	0.0104284
GO:0017156	calcium ion regulated exocytosis	41	97	0.00039	0.0105462
GO:0002822	regulation of adaptive immune response based on somatic recombination of immune receptors built from immunoglobulin superfamily domains	45	109	0.00039	0.0105462
GO:0050954	sensory perception of mechanical stimulus	45	109	0.00039	0.0105462
GO:0050728	negative regulation of inflammatory response	42	100	0.00039	0.0105462
GO:0055123	digestive system development	42	100	0.00039	0.0105462
GO:0023057	negative regulation of signaling	323	1056	0.00039	0.0105462
GO:0007167	enzyme linked receptor protein signaling pathway	242	770	0.0004	0.0107641
GO:0001501	skeletal system development	124	364	0.0004	0.0107641
GO:1903037	regulation of leukocyte cell-cell adhesion	80	219	0.00041	0.0109009
GO:0022409	positive regulation of cell-cell adhesion	70	187	0.00041	0.0109009
GO:0050906	detection of stimulus involved in sensory perception	26	54	0.00041	0.0109009
GO:0061045	negative regulation of wound healing	26	54	0.00041	0.0109009
GO:0003007	heart morphogenesis	75	203	0.00041	0.0109009
GO:0051234	establishment of localization	1070	3803	0.00042	0.01114
GO:0060993	kidney morphogenesis	32	71	0.00043	0.0112972
GO:0031342	negative regulation of cell killing	11	16	0.00043	0.0112972
GO:0032989	cellular component morphogenesis	246	785	0.00043	0.0112972
GO:0065009	regulation of molecular function	667	2306	0.00043	0.0112972
GO:0090596	sensory organ morphogenesis	68	181	0.00044	0.0115054
GO:0072132	mesenchyme morphogenesis	23	46	0.00044	0.0115054
GO:0048704	embryonic skeletal system morphogenesis	27	57	0.00045	0.0117392
GO:0022407	regulation of cell-cell adhesion	103	295	0.00046	0.0118882
GO:0042269	regulation of natural killer cell mediated cytotoxicity	14	23	0.00046	0.0118882
GO:0050982	detection of mechanical stimulus	14	23	0.00046	0.0118882
GO:0051048	negative regulation of secretion	60	156	0.00046	0.0118882
GO:0030595	leukocyte chemotaxis	50	125	0.00047	0.0121183
GO:0035136	forelimb morphogenesis	18	33	0.00048	0.0123475
GO:0007188	adenylate cyclase-modulating G protein-coupled receptor signaling pathway	37	86	0.00049	0.0125176
GO:0099054	presynapse assembly	16	28	0.00049	0.0125176
GO:0097479	synaptic vesicle localization	45	110	0.00049	0.0125176
GO:0042310	vasoconstriction	24	49	0.0005	0.0127144
GO:0050927	positive regulation of positive chemotaxis	10	14	0.0005	0.0127144
GO:0002480	antigen processing and presentation of exogenous peptide antigen via MHC class I, TAP-independent	7	8	0.00051	0.0128801
GO:0046051	UTP metabolic process	7	8	0.00051	0.0128801
GO:0048739	cardiac muscle fiber development	7	8	0.00051	0.0128801
GO:0003151	outflow tract morphogenesis	30	66	0.00053	0.0133548
GO:0090092	regulation of transmembrane receptor protein serine/threonine kinase signaling pathway	61	160	0.00054	0.0135759
GO:0002716	negative regulation of natural killer cell mediated immunity	9	12	0.00056	0.0139836
GO:0072498	embryonic skeletal joint development	9	12	0.00056	0.0139836
GO:0099558	maintenance of synapse structure	9	12	0.00056	0.0139836
GO:0002483	antigen processing and presentation of endogenous peptide antigen	8	10	0.00058	0.0143537
GO:0023019	signal transduction involved in regulation of gene expression	8	10	0.00058	0.0143537
GO:0060272	embryonic skeletal joint morphogenesis	8	10	0.00058	0.0143537
GO:0061326	renal tubule development	32	72	0.00058	0.0143537
GO:0032673	regulation of interleukin-4 production	13	21	0.00059	0.0145041
GO:0086010	membrane depolarization during action potential	13	21	0.00059	0.0145041
GO:0050796	regulation of insulin secretion	49	123	0.00059	0.0145041
GO:0030003	cellular cation homeostasis	126	374	0.0006	0.0147173
GO:0002697	regulation of immune effector process	99	284	0.00062	0.0151408
GO:0015893	drug transport	45	111	0.00062	0.0151408
GO:0051962	positive regulation of nervous system development	130	388	0.00063	0.0153512
GO:0150077	regulation of neuroinflammatory response	15	26	0.00064	0.0155607
GO:0006875	cellular metal ion homeostasis	113	331	0.00065	0.0157348
GO:0009790	embryo development	242	776	0.00065	0.0157348
GO:0007631	feeding behavior	23	47	0.00066	0.0159074
GO:0050766	positive regulation of phagocytosis	23	47	0.00066	0.0159074
GO:0010033	response to organic substance	686	2385	0.00068	0.0163185
GO:0007200	phospholipase C-activating G protein-coupled receptor signaling pathway	20	39	0.00068	0.0163185
GO:0001707	mesoderm formation	24	50	0.00072	0.017204
GO:0031341	regulation of cell killing	24	50	0.00072	0.017204
GO:0042472	inner ear morphogenesis	30	67	0.00073	0.0174054
GO:0019934	cGMP-mediated signaling	12	19	0.00074	0.017606
GO:0072080	nephron tubule development	31	70	0.00075	0.0178057
GO:0042737	drug catabolic process	32	73	0.00077	0.0181252
GO:0002686	negative regulation of leukocyte migration	18	34	0.00077	0.0181252
GO:0031641	regulation of myelination	18	34	0.00077	0.0181252
GO:0097035	regulation of membrane lipid distribution	18	34	0.00077	0.0181252
GO:1904894	positive regulation of STAT cascade	25	53	0.00078	0.0182444
GO:0030073	insulin secretion	55	143	0.00078	0.0182444
GO:0050866	negative regulation of cell activation	55	143	0.00078	0.0182444
GO:0007611	learning or memory	61	162	0.00079	0.0183621
GO:0009581	detection of external stimulus	33	76	0.00079	0.0183621
GO:0032609	interferon-gamma production	33	76	0.00079	0.0183621
GO:0030326	embryonic limb morphogenesis	42	103	0.00081	0.0187093
GO:0035113	embryonic appendage morphogenesis	42	103	0.00081	0.0187093
GO:0051047	positive regulation of secretion	102	296	0.00081	0.0187093
GO:0003158	endothelium development	41	100	0.00082	0.0187838
GO:0007272	ensheathment of neurons	41	100	0.00082	0.0187838
GO:0008366	axon ensheathment	41	100	0.00082	0.0187838
GO:0042552	myelination	40	97	0.00082	0.0187838
GO:0002274	myeloid leukocyte activation	169	524	0.00083	0.0188957
GO:0043114	regulation of vascular permeability	16	29	0.00083	0.0188957
GO:0045684	positive regulation of epidermis development	16	29	0.00083	0.0188957
GO:0015701	bicarbonate transport	14	24	0.00084	0.0190452
GO:0032633	interleukin-4 production	14	24	0.00084	0.0190452
GO:0061333	renal tubule morphogenesis	27	59	0.00088	0.0198708
GO:0009410	response to xenobiotic stimulus	68	185	0.00088	0.0198708
GO:0050870	positive regulation of T cell activation	57	150	0.00089	0.0200558
GO:0045682	regulation of epidermis development	28	62	0.00092	0.0206479
GO:0010647	positive regulation of cell communication	406	1367	0.00092	0.0206479
GO:0060485	mesenchyme development	71	195	0.00093	0.0207463
GO:0002861	regulation of inflammatory response to antigenic stimulus	11	17	0.00093	0.0207463
GO:0050974	detection of mechanical stimulus involved in sensory perception	11	17	0.00093	0.0207463
GO:0071310	cellular response to organic substance	573	1976	0.00094	0.0208853
GO:1903531	negative regulation of secretion by cell	55	144	0.00094	0.0208853
GO:0032835	glomerulus development	23	48	0.00095	0.0210233
GO:0055008	cardiac muscle tissue morphogenesis	23	48	0.00095	0.0210233
GO:0000902	cell morphogenesis	225	721	0.00097	0.0213805
GO:0051272	positive regulation of cellular component movement	138	419	0.00097	0.0213805
GO:1903305	regulation of regulated secretory pathway	43	107	0.00101	0.022218
GO:0001708	cell fate specification	17	32	0.00102	0.0223493
GO:0002688	regulation of leukocyte chemotaxis	32	74	0.00102	0.0223493
GO:0006821	chloride transport	24	51	0.00103	0.0224354
GO:0030279	negative regulation of ossification	24	51	0.00103	0.0224354
GO:0046427	positive regulation of JAK-STAT cascade	24	51	0.00103	0.0224354
GO:0016079	synaptic vesicle exocytosis	33	77	0.00104	0.0225645
GO:0048706	embryonic skeletal system development	33	77	0.00104	0.0225645
GO:0050767	regulation of neurogenesis	185	582	0.00105	0.022737
GO:1903532	positive regulation of secretion by cell	96	278	0.00106	0.0228198
GO:0048565	digestive tract development	38	92	0.00106	0.0228198
GO:0030534	adult behavior	36	86	0.00106	0.0228198
GO:0001101	response to acid chemical	89	255	0.00109	0.0233298
GO:0007420	brain development	165	513	0.00109	0.0233298
GO:0051050	positive regulation of transport	224	719	0.00109	0.0233298
GO:0006874	cellular calcium ion homeostasis	88	252	0.00114	0.0243322
GO:0019233	sensory perception of pain	26	57	0.00115	0.0243322
GO:0045453	bone resorption	21	43	0.00115	0.0243322
GO:0050830	defense response to Gram-positive bacterium	21	43	0.00115	0.0243322
GO:0042481	regulation of odontogenesis	10	15	0.00115	0.0243322
GO:0050926	regulation of positive chemotaxis	10	15	0.00115	0.0243322
GO:0050819	negative regulation of coagulation	18	35	0.0012	0.0253417
GO:0002370	natural killer cell cytokine production	5	5	0.00122	0.025521
GO:0002727	regulation of natural killer cell cytokine production	5	5	0.00122	0.025521
GO:0003160	endocardium morphogenesis	5	5	0.00122	0.025521
GO:0042536	negative regulation of tumor necrosis factor biosynthetic process	5	5	0.00122	0.025521
GO:0043569	negative regulation of insulin-like growth factor receptor signaling pathway	5	5	0.00122	0.025521
GO:0031348	negative regulation of defense response	58	155	0.00124	0.0258905
GO:0048545	response to steroid hormone	98	286	0.00125	0.0260503
GO:0007189	adenylate cyclase-activating G protein-coupled receptor signaling pathway	22	46	0.00126	0.0262094
GO:0071772	response to BMP	42	105	0.00128	0.0264764
GO:0071773	cellular response to BMP stimulus	42	105	0.00128	0.0264764
GO:2000147	positive regulation of cell motility	134	408	0.00128	0.0264764
GO:0016485	protein processing	62	168	0.00129	0.0266336
GO:0030856	regulation of epithelial cell differentiation	41	102	0.0013	0.0267404
GO:0050777	negative regulation of immune response	41	102	0.0013	0.0267404
GO:0050764	regulation of phagocytosis	30	69	0.00131	0.0267476
GO:0023056	positive regulation of signaling	406	1373	0.00131	0.0267476
GO:0007605	sensory perception of sound	40	99	0.00131	0.0267476
GO:0009566	fertilization	40	99	0.00131	0.0267476
GO:0002456	T cell mediated immunity	31	72	0.00133	0.0271061
GO:0015718	monocarboxylic acid transport	38	93	0.00134	0.0272598
GO:0071300	cellular response to retinoic acid	23	49	0.00135	0.0273628
GO:0007338	single fertilization	33	78	0.00135	0.0273628
GO:0001906	cell killing	34	81	0.00136	0.0274651
GO:0060284	regulation of cell development	209	669	0.00136	0.0274651
GO:1902105	regulation of leukocyte differentiation	73	204	0.00137	0.0275166
GO:0032613	interleukin-10 production	19	38	0.00137	0.0275166
GO:0061900	glial cell activation	19	38	0.00137	0.0275166
GO:0032331	negative regulation of chondrocyte differentiation	9	13	0.00139	0.0278176
GO:0070286	axonemal dynein complex assembly	9	13	0.00139	0.0278176
GO:0042533	tumor necrosis factor biosynthetic process	12	20	0.00142	0.0282649
GO:0042534	regulation of tumor necrosis factor biosynthetic process	12	20	0.00142	0.0282649
GO:0060390	regulation of SMAD protein signal transduction	12	20	0.00142	0.0282649
GO:0010035	response to inorganic substance	134	409	0.00143	0.028408
GO:0034103	regulation of tissue remodeling	24	52	0.00144	0.028408
GO:0048332	mesoderm morphogenesis	24	52	0.00144	0.028408
GO:0086001	cardiac muscle cell action potential	24	52	0.00144	0.028408
GO:0097756	negative regulation of blood vessel diameter	24	52	0.00144	0.028408
GO:0097529	myeloid leukocyte migration	46	118	0.00146	0.0287004
GO:0015850	organic hydroxy compound transport	53	140	0.00146	0.0287004
GO:0030879	mammary gland development	45	115	0.00149	0.0292383
GO:0060415	muscle tissue morphogenesis	25	55	0.00151	0.0295784
GO:0003197	endocardial cushion development	20	41	0.00153	0.0298646
GO:0006940	regulation of smooth muscle contraction	20	41	0.00153	0.0298646
GO:0070848	response to growth factor	172	541	0.00154	0.0299544
GO:0007517	muscle organ development	99	291	0.00154	0.0299544
GO:0035082	axoneme assembly	17	33	0.0016	0.0310126
GO:0046850	regulation of bone remodeling	17	33	0.0016	0.0310126
GO:0002076	osteoblast development	8	11	0.00162	0.0310743
GO:0002689	negative regulation of leukocyte chemotaxis	8	11	0.00162	0.0310743
GO:0045953	negative regulation of natural killer cell mediated cytotoxicity	8	11	0.00162	0.0310743
GO:0061469	regulation of type B pancreatic cell proliferation	8	11	0.00162	0.0310743
GO:0099509	regulation of presynaptic cytosolic calcium ion concentration	8	11	0.00162	0.0310743
GO:0030098	lymphocyte differentiation	86	248	0.00162	0.0310743
GO:0030217	T cell differentiation	64	176	0.00167	0.0319229
GO:0050921	positive regulation of chemotaxis	39	97	0.00167	0.0319229
GO:0007187	G protein-coupled receptor signaling pathway, coupled to cyclic nucleotide second messenger	38	94	0.00169	0.0322496
GO:0042116	macrophage activation	30	70	0.00172	0.0325645
GO:0001915	negative regulation of T cell mediated cytotoxicity	6	7	0.00173	0.0325645
GO:0006183	GTP biosynthetic process	6	7	0.00173	0.0325645
GO:0006228	UTP biosynthetic process	6	7	0.00173	0.0325645
GO:0006600	creatine metabolic process	6	7	0.00173	0.0325645
GO:0021957	corticospinal tract morphogenesis	6	7	0.00173	0.0325645
GO:0035878	nail development	6	7	0.00173	0.0325645
GO:0048871	multicellular organismal homeostasis	115	346	0.00173	0.0325645
GO:0060322	head development	175	553	0.00176	0.0330567
GO:0007178	transmembrane receptor protein serine/threonine kinase signaling pathway	84	242	0.00177	0.0330567
GO:0003002	regionalization	74	209	0.00177	0.0330567
GO:0007501	mesodermal cell fate specification	7	9	0.00178	0.0330567
GO:0014821	phasic smooth muscle contraction	7	9	0.00178	0.0330567
GO:0017121	phospholipid scrambling	7	9	0.00178	0.0330567
GO:0043117	positive regulation of vascular permeability	7	9	0.00178	0.0330567
GO:0060837	blood vessel endothelial cell differentiation	7	9	0.00178	0.0330567
GO:0045123	cellular extravasation	22	47	0.00179	0.0331868
GO:0019229	regulation of vasoconstriction	18	36	0.00183	0.0338154
GO:0060443	mammary gland morphogenesis	18	36	0.00183	0.0338154
GO:0010038	response to metal ion	89	259	0.00186	0.0343125
GO:0007369	gastrulation	51	135	0.00187	0.0344397
GO:0003333	amino acid transmembrane transport	23	50	0.00189	0.0347503
GO:0048333	mesodermal cell differentiation	13	23	0.00192	0.0350693
GO:0060914	heart formation	13	23	0.00192	0.0350693
GO:0086019	cell-cell signaling involved in cardiac conduction	13	23	0.00192	0.0350693
GO:2000310	regulation of NMDA receptor activity	13	23	0.00192	0.0350693
GO:0071248	cellular response to metal ion	50	132	0.00193	0.0351939
GO:0072503	cellular divalent inorganic cation homeostasis	91	266	0.00194	0.0353182
GO:0030048	actin filament-based movement	41	104	0.00201	0.0364728
GO:0002793	positive regulation of peptide secretion	71	200	0.00201	0.0364728
GO:0086002	cardiac muscle cell action potential involved in contraction	19	39	0.00203	0.0366557
GO:0048736	appendage development	54	145	0.00203	0.0366557
GO:0060173	limb development	54	145	0.00203	0.0366557
GO:0042133	neurotransmitter metabolic process	40	101	0.00205	0.0369567
GO:0030111	regulation of Wnt signaling pathway	98	290	0.00206	0.0370767
GO:0071363	cellular response to growth factor stimulus	165	520	0.00208	0.0373759
GO:0018212	peptidyl-tyrosine modification	92	270	0.0021	0.0376743
GO:0006865	amino acid transport	38	95	0.00212	0.037845
GO:0048644	muscle organ morphogenesis	26	59	0.00212	0.037845
GO:0072028	nephron morphogenesis	26	59	0.00212	0.037845
GO:0043616	keratinocyte proliferation	16	31	0.00213	0.037845
GO:0050873	brown fat cell differentiation	16	31	0.00213	0.037845
GO:0099172	presynapse organization	16	31	0.00213	0.037845
GO:0071396	cellular response to lipid	143	444	0.00214	0.0379619
GO:0018108	peptidyl-tyrosine phosphorylation	91	267	0.0022	0.0389543
GO:0001658	branching involved in ureteric bud morphogenesis	20	42	0.00221	0.0389543
GO:0060688	regulation of morphogenesis of a branching structure	20	42	0.00221	0.0389543
GO:1902305	regulation of sodium ion transmembrane transport	20	42	0.00221	0.0389543
GO:0045446	endothelial cell differentiation	34	83	0.00223	0.0391823
GO:0032649	regulation of interferon-gamma production	29	68	0.00223	0.0391823
GO:1904892	regulation of STAT cascade	33	80	0.00224	0.0392957
GO:0034754	cellular hormone metabolic process	31	74	0.00225	0.0394088
GO:0043030	regulation of macrophage activation	21	45	0.00236	0.0412702
GO:0050714	positive regulation of protein secretion	67	188	0.00237	0.0413798
GO:0001709	cell fate determination	14	26	0.0024	0.0417721
GO:0061384	heart trabecula morphogenesis	14	26	0.0024	0.0417721
GO:0030195	negative regulation of blood coagulation	17	34	0.00243	0.0421618
GO:1900047	negative regulation of hemostasis	17	34	0.00243	0.0421618
GO:0048638	regulation of developmental growth	82	238	0.00252	0.0435561
GO:0022011	myelination in peripheral nervous system	12	21	0.00253	0.0435561
GO:0032292	peripheral nervous system axon ensheathment	12	21	0.00253	0.0435561
GO:0048489	synaptic vesicle transport	40	102	0.00253	0.0435561
GO:0097480	establishment of synaptic vesicle localization	40	102	0.00253	0.0435561
GO:0002040	sprouting angiogenesis	38	96	0.00264	0.0453091
GO:0030509	BMP signaling pathway	38	96	0.00264	0.0453091
GO:0002228	natural killer cell mediated immunity	18	37	0.0027	0.0461247
GO:0032330	regulation of chondrocyte differentiation	18	37	0.0027	0.0461247
GO:0048844	artery morphogenesis	24	54	0.0027	0.0461247
GO:0050864	regulation of B cell activation	36	90	0.00274	0.046736
GO:0009968	negative regulation of signal transduction	297	992	0.00277	0.0470306
GO:0006809	nitric oxide biosynthetic process	25	57	0.00277	0.0470306
GO:0072088	nephron epithelium morphogenesis	25	57	0.00277	0.0470306
GO:0006022	aminoglycan metabolic process	50	134	0.00278	0.0470563
GO:0008037	cell recognition	35	87	0.00278	0.0470563
GO:0007204	positive regulation of cytosolic calcium ion concentration	59	163	0.00279	0.0470818
GO:0001837	epithelial to mesenchymal transition	44	115	0.00279	0.0470818
GO:0045807	positive regulation of endocytosis	43	112	0.00287	0.0483064
GO:0009582	detection of abiotic stimulus	32	78	0.00288	0.0483064
GO:0032526	response to retinoic acid	32	78	0.00288	0.0483064
GO:0002684	positive regulation of immune system process	230	753	0.00288	0.0483064
GO:0060541	respiratory system development	58	160	0.0029	0.0485684
GO:0035249	synaptic transmission, glutamatergic	19	40	0.00293	0.0489968
GO:0002544	chronic inflammatory response	9	14	0.00299	0.0498498
GO:0150078	positive regulation of neuroinflammatory response	9	14	0.00299	0.0498498
