# Supplementary material for: Dysregulation of Placental Functions and Immune Pathways in Complete Hydatidiform Moles
Source: Int J Mol Sci. 2019 Oct 10;20(20):4999. doi: 10.3390/ijms20204999 (PMC6829352; doi:10.3390/ijms20204999)
Supplement: Supplementary file 1 [file ijms-20-04999-s001.zip › Supplementary_Table_4_Immune-related_genes.xlsx]

## Sheet: Immune-related_genes
Gene symbol	Ensembl ID	Entrez ID	Gene name
A2M	ENSG00000175899	2	alpha-2-macroglobulin
AATK	ENSG00000181409	9625	apoptosis associated tyrosine kinase
ABCA1	ENSG00000165029	19	ATP binding cassette subfamily A member 1
ABCA7	ENSG00000064687	10347	ATP binding cassette subfamily A member 7
ABCB1	ENSG00000085563	5243	ATP binding cassette subfamily B member 1
ABCF1	ENSG00000204574	23	ATP binding cassette subfamily F member 1
ABCG1	ENSG00000160179	9619	ATP binding cassette subfamily G member 1
ABHD16A	ENSG00000204427	7920	abhydrolase domain containing 16A
ABL1	ENSG00000097007	25	ABL proto-oncogene 1, non-receptor tyrosine kinase
ABO	ENSG00000175164	28	ABO, alpha 1-3-N-acetylgalactosaminyltransferase and alpha 1-3-galactosyltransferase
ACE	ENSG00000159640	1636	angiotensin I converting enzyme
ACVR1B	ENSG00000135503	91	activin A receptor type 1B
ADA	ENSG00000196839	100	adenosine deaminase
ADAM10	ENSG00000137845	102	ADAM metallopeptidase domain 10
ADAM17	ENSG00000151694	6868	ADAM metallopeptidase domain 17
ADAM8	ENSG00000151651	101	ADAM metallopeptidase domain 8
ADAM9	ENSG00000168615	8754	ADAM metallopeptidase domain 9
ADAMDEC1	ENSG00000134028	27299	ADAM like decysin 1
ADAR	ENSG00000160710	103	adenosine deaminase RNA specific
ADIPOQ	ENSG00000181092	9370	adiponectin, C1Q and collagen domain containing
ADK	ENSG00000156110	132	adenosine kinase
ADM	ENSG00000148926	133	adrenomedullin
ADORA1	ENSG00000163485	134	adenosine A1 receptor
ADORA2A	ENSG00000128271	135	adenosine A2a receptor
AGER	ENSG00000204305	177	advanced glycosylation end-product specific receptor
AHR	ENSG00000106546	196	aryl hydrocarbon receptor
AHSG	ENSG00000145192	197	alpha 2-HS glycoprotein
AICDA	ENSG00000111732	57379	activation induced cytidine deaminase
AIF1	ENSG00000204472	199	allograft inflammatory factor 1
AIM2	ENSG00000163568	9447	absent in melanoma 2
AIMP1	ENSG00000164022	9255	aminoacyl tRNA synthetase complex interacting multifunctional protein 1
AIRE	ENSG00000160224	326	autoimmune regulator
AKT1	ENSG00000142208	207	AKT serine/threonine kinase 1
AKT2	ENSG00000105221	208	AKT serine/threonine kinase 2
AKTIP	ENSG00000166971	64400	AKT interacting protein
ALCAM	ENSG00000170017	214	activated leukocyte cell adhesion molecule
ALK	ENSG00000171094	238	ALK receptor tyrosine kinase
ALOX15B	ENSG00000179593	247	arachidonate 15-lipoxygenase type B
ANXA1	ENSG00000135046	301	annexin A1
ANXA11	ENSG00000122359	311	annexin A11
ANXA3	ENSG00000138772	306	annexin A3
ANXA5	ENSG00000164111	308	annexin A5
APAF1	ENSG00000120868	317	apoptotic peptidase activating factor 1
APIP	ENSG00000149089	51074	APAF1 interacting protein
APOE	ENSG00000130203	348	apolipoprotein E
APOH	ENSG00000091583	350	apolipoprotein H
APP	ENSG00000142192	351	amyloid beta precursor protein
AQP1	ENSG00000240583	358	aquaporin 1 (Colton blood group)
AQP3	ENSG00000165272	360	aquaporin 3 (Gill blood group)
ARF6	ENSG00000165527	382	ADP ribosylation factor 6
ARHGDIB	ENSG00000111348	397	Rho GDP dissociation inhibitor beta
ARHGEF6	ENSG00000129675	9459	Rac/Cdc42 guanine nucleotide exchange factor 6
ARHGEF9	ENSG00000131089	23229	Cdc42 guanine nucleotide exchange factor 9
ARRB1	ENSG00000137486	408	arrestin beta 1
ARRB2	ENSG00000141480	409	arrestin beta 2
ART4	ENSG00000111339	420	ADP-ribosyltransferase 4 (Dombrock blood group)
ATL1	ENSG00000198513	51062	atlastin GTPase 1
ATM	ENSG00000149311	472	ATM serine/threonine kinase
AVPR1A	ENSG00000166148	552	arginine vasopressin receptor 1A
AZGP1	ENSG00000160862	563	alpha-2-glycoprotein 1, zinc-binding
AZU1	ENSG00000172232	566	azurocidin 1
B2M	ENSG00000166710	567	beta-2-microglobulin
B3GALNT1	ENSG00000169255	8706	beta-1,3-N-acetylgalactosaminyltransferase 1 (globoside blood group)
BAD	ENSG00000002330	572	BCL2 associated agonist of cell death
BAG1	ENSG00000107262	573	BCL2 associated athanogene 1
BAG3	ENSG00000151929	9531	BCL2 associated athanogene 3
BAG4	ENSG00000156735	9530	BCL2 associated athanogene 4
BAG6	ENSG00000204463	7917	BCL2 associated athanogene 6
BAK1	ENSG00000030110	578	BCL2 antagonist/killer 1
BANK1	ENSG00000153064	55024	B cell scaffold protein with ankyrin repeats 1
BAX	ENSG00000087088	581	BCL2 associated X, apoptosis regulator
BCAM	ENSG00000187244	4059	basal cell adhesion molecule (Lutheran blood group)
BCAP29	ENSG00000075790	55973	B cell receptor associated protein 29
BCAP31	ENSG00000185825	10134	B cell receptor associated protein 31
BCL10	ENSG00000142867	8915	BCL10 immune signaling adaptor
BCL11A	ENSG00000119866	53335	BAF chromatin remodeling complex subunit BCL11A
BCL11B	ENSG00000127152	64919	BAF chromatin remodeling complex subunit BCL11B
BCL2	ENSG00000171791	596	BCL2 apoptosis regulator
BCL2A1	ENSG00000140379	597	BCL2 related protein A1
BCL2L1	ENSG00000171552	598	BCL2 like 1
BCL2L10	ENSG00000137875	10017	BCL2 like 10
BCL2L2	ENSG00000129473	599	BCL2 like 2
BCL3	ENSG00000069399	602	BCL3 transcription coactivator
BCL6	ENSG00000113916	604	BCL6 transcription repressor
BCL7B	ENSG00000106635	9275	BAF chromatin remodeling complex subunit BCL7B
BCL7C	ENSG00000099385	9274	BAF chromatin remodeling complex subunit BCL7C
BCLAF1	ENSG00000029363	9774	BCL2 associated transcription factor 1
BDKRB1	ENSG00000100739	623	bradykinin receptor B1
BDKRB2	ENSG00000168398	624	bradykinin receptor B2
BECN1	ENSG00000126581	8678	beclin 1
BID	ENSG00000015475	637	BH3 interacting domain death agonist
BIRC2	ENSG00000110330	329	baculoviral IAP repeat containing 2
BIRC3	ENSG00000023445	330	baculoviral IAP repeat containing 3
BIRC5	ENSG00000089685	332	baculoviral IAP repeat containing 5
BLK	ENSG00000136573	640	BLK proto-oncogene, Src family tyrosine kinase
BLM	ENSG00000197299	641	BLM RecQ like helicase
BLNK	ENSG00000095585	29760	B cell linker
BPI	ENSG00000101425	671	bactericidal permeability increasing protein
BSG	ENSG00000172270	682	basigin (Ok blood group)
BST1	ENSG00000109743	683	bone marrow stromal cell antigen 1
BST2	ENSG00000130303	684	bone marrow stromal cell antigen 2
BTK	ENSG00000010671	695	Bruton tyrosine kinase
BTLA	ENSG00000186265	151888	B and T lymphocyte associated
BTNL2	ENSG00000204290	56244	butyrophilin like 2
C1QA	ENSG00000173372	712	complement C1q A chain
C1QB	ENSG00000173369	713	complement C1q B chain
C1QBP	ENSG00000108561	708	complement C1q binding protein
C1QC	ENSG00000159189	714	complement C1q C chain
C1QL1	ENSG00000131094	10882	complement C1q like 1
C1QL2	ENSG00000144119	165257	complement C1q like 2
C1QL3	ENSG00000165985	389941	complement C1q like 3
C1QL4	ENSG00000186897	338761	complement C1q like 4
C1QTNF1	ENSG00000173918	114897	C1q and TNF related 1
C1QTNF2	ENSG00000145861	114898	C1q and TNF related 2
C1QTNF3	ENSG00000082196	114899	C1q and TNF related 3
C1QTNF4	ENSG00000172247	114900	C1q and TNF related 4
C1QTNF5	ENSG00000223953	114902	C1q and TNF related 5
C1QTNF6	ENSG00000133466	114904	C1q and TNF related 6
C1QTNF7	ENSG00000163145	114905	C1q and TNF related 7
C1R	ENSG00000159403	715	complement C1r
C1RL	ENSG00000139178	51279	complement C1r subcomponent like
C1S	ENSG00000182326	716	complement C1s
C2	ENSG00000166278	717	complement C2
C3	ENSG00000125730	718	complement C3
C3AR1	ENSG00000171860	719	complement C3a receptor 1
C4A	ENSG00000244731	720	complement C4A (Rodgers blood group)
C4B	ENSG00000224389	721	complement C4B (Chido blood group)
C4BPA	ENSG00000123838	722	complement component 4 binding protein alpha
C4BPB	ENSG00000123843	725	complement component 4 binding protein beta
C5	ENSG00000106804	727	complement C5
C5AR1	ENSG00000197405	728	complement C5a receptor 1
C6	ENSG00000039537	729	complement C6
C7	ENSG00000112936	730	complement C7
C8A	ENSG00000157131	731	complement C8 alpha chain
C8B	ENSG00000021852	732	complement C8 beta chain
C8G	ENSG00000176919	733	complement C8 gamma chain
C9	ENSG00000113600	735	complement C9
CALR	ENSG00000179218	811	calreticulin
CAMK1D	ENSG00000183049	57118	calcium/calmodulin dependent protein kinase ID
CAMLG	ENSG00000164615	819	calcium modulating ligand
CAMP	ENSG00000164047	820	cathelicidin antimicrobial peptide
CANX	ENSG00000127022	821	calnexin
CARD11	ENSG00000198286	84433	caspase recruitment domain family member 11
CARD14	ENSG00000141527	79092	caspase recruitment domain family member 14
CARD8	ENSG00000105483	22900	caspase recruitment domain family member 8
CARD9	ENSG00000187796	64170	caspase recruitment domain family member 9
CASP1	ENSG00000137752	834	caspase 1
CASP10	ENSG00000003400	843	caspase 10
CASP12	ENSG00000204403	100506742	caspase 12 (gene/pseudogene)
CASP14	ENSG00000105141	23581	caspase 14
CASP2	ENSG00000106144	835	caspase 2
CASP3	ENSG00000164305	836	caspase 3
CASP4	ENSG00000196954	837	caspase 4
CASP5	ENSG00000137757	838	caspase 5
CASP6	ENSG00000138794	839	caspase 6
CASP7	ENSG00000165806	840	caspase 7
CASP8	ENSG00000064012	841	caspase 8
CASP8AP2	ENSG00000118412	9994	caspase 8 associated protein 2
CASP9	ENSG00000132906	842	caspase 9
CAV1	ENSG00000105974	857	caveolin 1
CBFA2T3	ENSG00000129993	863	CBFA2/RUNX1 partner transcriptional co-repressor 3
CBL	ENSG00000110395	867	Cbl proto-oncogene
CBLB	ENSG00000114423	868	Cbl proto-oncogene B
CCBP2	ENSG00000144648	1238	atypical chemokine receptor 2
CCL1	ENSG00000108702	6346	C-C motif chemokine ligand 1
CCL11	ENSG00000172156	6356	C-C motif chemokine ligand 11
CCL13	ENSG00000181374	6357	C-C motif chemokine ligand 13
CCL17	ENSG00000102970	6361	C-C motif chemokine ligand 17
CCL19	ENSG00000172724	6363	C-C motif chemokine ligand 19
CCL2	ENSG00000108691	6347	C-C motif chemokine ligand 2
CCL20	ENSG00000115009	6364	C-C motif chemokine ligand 20
CCL21	ENSG00000137077	6366	C-C motif chemokine ligand 21
CCL22	ENSG00000102962	6367	C-C motif chemokine ligand 22
CCL24	ENSG00000106178	6369	C-C motif chemokine ligand 24
CCL25	ENSG00000131142	6370	C-C motif chemokine ligand 25
CCL26	ENSG00000006606	10344	C-C motif chemokine ligand 26
CCL27	ENSG00000213927	10850	C-C motif chemokine ligand 27
CCL28	ENSG00000151882	56477	C-C motif chemokine ligand 28
CCL3	ENSG00000277632	6348	C-C motif chemokine ligand 3
CCL7	ENSG00000108688	6354	C-C motif chemokine ligand 7
CCL8	ENSG00000108700	6355	C-C motif chemokine ligand 8
CCND1	ENSG00000110092	595	cyclin D1
CCR1	ENSG00000163823	1230	C-C motif chemokine receptor 1
CCR10	ENSG00000184451	2826	C-C motif chemokine receptor 10
CCR2	ENSG00000121807	729230	C-C motif chemokine receptor 2
CCR3	ENSG00000183625	1232	C-C motif chemokine receptor 3
CCR4	ENSG00000183813	1233	C-C motif chemokine receptor 4
CCR5	ENSG00000160791	1234	C-C motif chemokine receptor 5 (gene/pseudogene)
CCR6	ENSG00000112486	1235	C-C motif chemokine receptor 6
CCR7	ENSG00000126353	1236	C-C motif chemokine receptor 7
CCR8	ENSG00000179934	1237	C-C motif chemokine receptor 8
CCR9	ENSG00000173585	10803	C-C motif chemokine receptor 9
CCRL1	ENSG00000129048	51554	atypical chemokine receptor 4
CCRL2	ENSG00000121797	9034	C-C motif chemokine receptor like 2
CD101	ENSG00000134256	9398	CD101 molecule
CD109	ENSG00000156535	135228	CD109 molecule
CD14	ENSG00000170458	929	CD14 molecule
CD151	ENSG00000177697	977	CD151 molecule (Raph blood group)
CD160	ENSG00000117281	11126	CD160 molecule
CD163	ENSG00000177575	9332	CD163 molecule
CD164	ENSG00000135535	8763	CD164 molecule
CD164L2	ENSG00000174950	388611	CD164 molecule like 2
CD177	ENSG00000204936	57126	CD177 molecule
CD180	ENSG00000134061	4064	CD180 molecule
CD19	ENSG00000177455	930	CD19 molecule
CD1A	ENSG00000158477	909	CD1a molecule
CD1B	ENSG00000158485	910	CD1b molecule
CD1C	ENSG00000158481	911	CD1c molecule
CD1D	ENSG00000158473	912	CD1d molecule
CD1E	ENSG00000158488	913	CD1e molecule
CD2	ENSG00000116824	914	CD2 molecule
CD200	ENSG00000091972	4345	CD200 molecule
CD200R1	ENSG00000163606	131450	CD200 receptor 1
CD200R1L	ENSG00000206531	344807	CD200 receptor 1 like
CD207	ENSG00000116031	50489	CD207 molecule
CD209	ENSG00000090659	30835	CD209 molecule
CD22	ENSG00000012124	933	CD22 molecule
CD226	ENSG00000150637	10666	CD226 molecule
CD244	ENSG00000122223	51744	CD244 molecule
CD247	ENSG00000198821	919	CD247 molecule
CD248	ENSG00000174807	57124	CD248 molecule
CD27	ENSG00000139193	939	CD27 molecule
CD274	ENSG00000120217	29126	CD274 molecule
CD276	ENSG00000103855	80381	CD276 molecule
CD28	ENSG00000178562	940	CD28 molecule
CD2AP	ENSG00000198087	23607	CD2 associated protein
CD2BP2	ENSG00000169217	10421	CD2 cytoplasmic tail binding protein 2
CD300A	ENSG00000167851	11314	CD300a molecule
CD300C	ENSG00000167850	10871	CD300c molecule
CD300E	ENSG00000186407	342510	CD300e molecule
CD300LB	ENSG00000178789	124599	CD300 molecule like family member b
CD300LF	ENSG00000186074	146722	CD300 molecule like family member f
CD300LG	ENSG00000161649	146894	CD300 molecule like family member g
CD302	ENSG00000241399	9936	CD302 molecule
CD320	ENSG00000167775	51293	CD320 molecule
CD33	ENSG00000105383	945	CD33 molecule
CD34	ENSG00000174059	947	CD34 molecule
CD36	ENSG00000135218	948	CD36 molecule
CD37	ENSG00000104894	951	CD37 molecule
CD38	ENSG00000004468	952	CD38 molecule
CD3D	ENSG00000167286	915	CD3d molecule
CD3E	ENSG00000198851	916	CD3e molecule
CD3EAP	ENSG00000117877	10849	CD3e molecule associated protein
CD3G	ENSG00000160654	917	CD3g molecule
CD4	ENSG00000010610	920	CD4 molecule
CD40	ENSG00000101017	958	CD40 molecule
CD40LG	ENSG00000102245	959	CD40 ligand
CD44	ENSG00000026508	960	CD44 molecule (Indian blood group)
CD46	ENSG00000117335	4179	CD46 molecule
CD47	ENSG00000196776	961	CD47 molecule
CD48	ENSG00000117091	962	CD48 molecule
CD5	ENSG00000110448	921	CD5 molecule
CD52	ENSG00000169442	1043	CD52 molecule
CD53	ENSG00000143119	963	CD53 molecule
CD55	ENSG00000196352	1604	CD55 molecule (Cromer blood group)
CD58	ENSG00000116815	965	CD58 molecule
CD59	ENSG00000085063	966	CD59 molecule (CD59 blood group)
CD5L	ENSG00000073754	922	CD5 molecule like
CD6	ENSG00000013725	923	CD6 molecule
CD63	ENSG00000135404	967	CD63 molecule
CD68	ENSG00000129226	968	CD68 molecule
CD69	ENSG00000110848	969	CD69 molecule
CD7	ENSG00000173762	924	CD7 molecule
CD70	ENSG00000125726	970	CD70 molecule
CD72	ENSG00000137101	971	CD72 molecule
CD74	ENSG00000019582	972	CD74 molecule
CD79A	ENSG00000105369	973	CD79a molecule
CD79B	ENSG00000007312	974	CD79b molecule
CD80	ENSG00000121594	941	CD80 molecule
CD81	ENSG00000110651	975	CD81 molecule
CD82	ENSG00000085117	3732	CD82 molecule
CD83	ENSG00000112149	9308	CD83 molecule
CD84	ENSG00000066294	8832	CD84 molecule
CD86	ENSG00000114013	942	CD86 molecule
CD8A	ENSG00000153563	925	CD8a molecule
CD8B	ENSG00000172116	926	CD8b molecule
CD9	ENSG00000010278	928	CD9 molecule
CD93	ENSG00000125810	22918	CD93 molecule
CD96	ENSG00000153283	10225	CD96 molecule
CD97	ENSG00000123146	976	adhesion G protein-coupled receptor E5
CD99	ENSG00000002586	4267	CD99 molecule (Xg blood group)
CD99L2	ENSG00000102181	83692	CD99 molecule like 2
CDH5	ENSG00000179776	1003	cadherin 5
CDK4	ENSG00000135446	1019	cyclin dependent kinase 4
CEACAM1	ENSG00000079385	634	CEA cell adhesion molecule 1
CEACAM3	ENSG00000170956	1084	CEA cell adhesion molecule 3
CEACAM5	ENSG00000105388	1048	CEA cell adhesion molecule 5
CEACAM6	ENSG00000086548	4680	CEA cell adhesion molecule 6
CEACAM8	ENSG00000124469	1088	CEA cell adhesion molecule 8
CEBPB	ENSG00000172216	1051	CCAAT enhancer binding protein beta
CEBPE	ENSG00000092067	1053	CCAAT enhancer binding protein epsilon
CFB	ENSG00000243649	629	complement factor B
CFD	ENSG00000197766	1675	complement factor D
CFH	ENSG00000000971	3075	complement factor H
CFHR1	ENSG00000244414	3078	complement factor H related 1
CFHR2	ENSG00000080910	3080	complement factor H related 2
CFHR3	ENSG00000116785	10878	complement factor H related 3
CFHR4	ENSG00000134365	10877	complement factor H related 4
CFHR5	ENSG00000134389	81494	complement factor H related 5
CFI	ENSG00000205403	3426	complement factor I
CFL1	ENSG00000172757	1072	cofilin 1
CFLAR	ENSG00000003402	8837	CASP8 and FADD like apoptosis regulator
CFP	ENSG00000126759	5199	complement factor properdin
CFTR	ENSG00000001626	1080	CF transmembrane conductance regulator
CHIA	ENSG00000134216	27159	chitinase acidic
CHL1	ENSG00000134121	10752	cell adhesion molecule L1 like
CHST4	ENSG00000140835	10164	carbohydrate sulfotransferase 4
CHUK	ENSG00000213341	1147	component of inhibitor of nuclear factor kappa B kinase complex
CIITA	ENSG00000179583	4261	class II major histocompatibility complex transactivator
CISH	ENSG00000114737	1154	cytokine inducible SH2 containing protein
CKLF	ENSG00000217555	51192	chemokine like factor
CLCF1	ENSG00000175505	23529	cardiotrophin like cytokine factor 1
CLEC10A	ENSG00000132514	10462	C-type lectin domain containing 10A
CLEC12A	ENSG00000172322	160364	C-type lectin domain family 12 member A
CLEC4A	ENSG00000111729	50856	C-type lectin domain family 4 member A
CLEC4C	ENSG00000198178	170482	C-type lectin domain family 4 member C
CLEC4E	ENSG00000166523	26253	C-type lectin domain family 4 member E
CLEC4M	ENSG00000104938	10332	C-type lectin domain family 4 member M
CLEC5A	ENSG00000258227	23601	C-type lectin domain containing 5A
CLEC7A	ENSG00000172243	64581	C-type lectin domain containing 7A
CLIP1	ENSG00000130779	6249	CAP-Gly domain containing linker protein 1
CLNK	ENSG00000109684	116449	cytokine dependent hematopoietic cell linker
CLU	ENSG00000120885	1191	clusterin
CMA1	ENSG00000092009	1215	chymase 1
CMKLR1	ENSG00000174600	1240	chemerin chemokine-like receptor 1
CMTM1	ENSG00000089505	113540	CKLF like MARVEL transmembrane domain containing 1
CMTM2	ENSG00000140932	146225	CKLF like MARVEL transmembrane domain containing 2
CMTM3	ENSG00000140931	123920	CKLF like MARVEL transmembrane domain containing 3
CMTM4	ENSG00000183723	146223	CKLF like MARVEL transmembrane domain containing 4
CMTM5	ENSG00000166091	116173	CKLF like MARVEL transmembrane domain containing 5
CMTM6	ENSG00000091317	54918	CKLF like MARVEL transmembrane domain containing 6
CMTM7	ENSG00000153551	112616	CKLF like MARVEL transmembrane domain containing 7
CMTM8	ENSG00000170293	152189	CKLF like MARVEL transmembrane domain containing 8
CNR2	ENSG00000188822	1269	cannabinoid receptor 2
CNTF	ENSG00000242689	1270	ciliary neurotrophic factor
COLEC12	ENSG00000158270	81035	collectin subfamily member 12
CR1	ENSG00000203710	1378	complement C3b/C4b receptor 1 (Knops blood group)
CR1L	ENSG00000197721	1379	complement C3b/C4b receptor 1 like
CR2	ENSG00000117322	1380	complement C3d receptor 2
CRADD	ENSG00000169372	8738	CASP2 and RIPK1 domain containing adaptor with death domain
CREB1	ENSG00000118260	1385	cAMP responsive element binding protein 1
CREB3	ENSG00000107175	10488	cAMP responsive element binding protein 3
CREBBP	ENSG00000005339	1387	CREB binding protein
CRH	ENSG00000147571	1392	corticotropin releasing hormone
CRLF1	ENSG00000006016	9244	cytokine receptor like factor 1
CRLF2	ENSG00000205755	64109	cytokine receptor like factor 2
CRLF3	ENSG00000176390	51379	cytokine receptor like factor 3
CRP	ENSG00000132693	1401	C-reactive protein
CRTAM	ENSG00000109943	56253	cytotoxic and regulatory T cell molecule
CTGF	ENSG00000118523	1490	cellular communication network factor 2
CTLA4	ENSG00000163599	1493	cytotoxic T-lymphocyte associated protein 4
CTNNB1	ENSG00000168036	1499	catenin beta 1
CTSB	ENSG00000164733	1508	cathepsin B
CTSC	ENSG00000109861	1075	cathepsin C
CTSD	ENSG00000117984	1509	cathepsin D
CTSE	ENSG00000196188	1510	cathepsin E
CTSF	ENSG00000174080	8722	cathepsin F
CTSG	ENSG00000100448	1511	cathepsin G
CTSH	ENSG00000103811	1512	cathepsin H
CTSK	ENSG00000143387	1513	cathepsin K
CTSL1	ENSG00000135047	1514	cathepsin L
CTSL2	ENSG00000136943	1515	cathepsin V
CTSL3	ENSG00000188029	392360	cathepsin L family member 3, pseudogene
CTSO	ENSG00000256043	1519	cathepsin O
CTSS	ENSG00000163131	1520	cathepsin S
CTSW	ENSG00000172543	1521	cathepsin W
CTSZ	ENSG00000101160	1522	cathepsin Z
CX3CL1	ENSG00000006210	6376	C-X3-C motif chemokine ligand 1
CX3CR1	ENSG00000168329	1524	C-X3-C motif chemokine receptor 1
CXCL1	ENSG00000163739	2919	C-X-C motif chemokine ligand 1
CXCL10	ENSG00000169245	3627	C-X-C motif chemokine ligand 10
CXCL11	ENSG00000169248	6373	C-X-C motif chemokine ligand 11
CXCL12	ENSG00000107562	6387	C-X-C motif chemokine ligand 12
CXCL13	ENSG00000156234	10563	C-X-C motif chemokine ligand 13
CXCL14	ENSG00000145824	9547	C-X-C motif chemokine ligand 14
CXCL16	ENSG00000161921	58191	C-X-C motif chemokine ligand 16
CXCL2	ENSG00000081041	2920	C-X-C motif chemokine ligand 2
CXCL3	ENSG00000163734	2921	C-X-C motif chemokine ligand 3
CXCL5	ENSG00000163735	6374	C-X-C motif chemokine ligand 5
CXCL6	ENSG00000124875	6372	C-X-C motif chemokine ligand 6
CXCL9	ENSG00000138755	4283	C-X-C motif chemokine ligand 9
CXCR1	ENSG00000163464	3577	C-X-C motif chemokine receptor 1
CXCR2	ENSG00000180871	3579	C-X-C motif chemokine receptor 2
CXCR3	ENSG00000186810	2833	C-X-C motif chemokine receptor 3
CXCR4	ENSG00000121966	7852	C-X-C motif chemokine receptor 4
CXCR5	ENSG00000160683	643	C-X-C motif chemokine receptor 5
CXCR6	ENSG00000172215	10663	C-X-C motif chemokine receptor 6
CXCR7	ENSG00000144476	57007	atypical chemokine receptor 3
CYBA	ENSG00000051523	1535	cytochrome b-245 alpha chain
CYBB	ENSG00000165168	1536	cytochrome b-245 beta chain
CYSLTR1	ENSG00000173198	10800	cysteinyl leukotriene receptor 1
CYTH1	ENSG00000108669	9267	cytohesin 1
CYTH3	ENSG00000008256	9265	cytohesin 3
CYTL1	ENSG00000170891	54360	cytokine like 1
CSF1	ENSG00000184371	1435	colony stimulating factor 1
CSF1R	ENSG00000182578	1436	colony stimulating factor 1 receptor
CSF2	ENSG00000164400	1437	colony stimulating factor 2
CSF2RA	ENSG00000198223	1438	colony stimulating factor 2 receptor alpha subunit
CSF2RB	ENSG00000100368	1439	colony stimulating factor 2 receptor beta common subunit
CSF3	ENSG00000108342	1440	colony stimulating factor 3
CSF3R	ENSG00000119535	1441	colony stimulating factor 3 receptor
CSK	ENSG00000103653	1445	C-terminal Src kinase
DAP	ENSG00000112977	1611	death associated protein
DAP3	ENSG00000132676	7818	death associated protein 3
DAPK1	ENSG00000196730	1612	death associated protein kinase 1
DAPK2	ENSG00000035664	23604	death associated protein kinase 2
DARC	ENSG00000213088	2532	atypical chemokine receptor 1 (Duffy blood group)
DAXX	ENSG00000204209	1616	death domain associated protein
DCBLD2	ENSG00000057019	131566	discoidin, CUB and LCCL domain containing 2
DCLRE1C	ENSG00000152457	64421	DNA cross-link repair 1C
DDAH2	ENSG00000213722	23564	dimethylarginine dimethylaminohydrolase 2
DDR1	ENSG00000204580	780	discoidin domain receptor tyrosine kinase 1
DDX39B	ENSG00000198563	7919	DExD-box helicase 39B
DEFA1	ENSG00000206047	1667	defensin alpha 1
DEFA3	ENSG00000239839	1668	defensin alpha 3
DEFA4	ENSG00000164821	1669	defensin alpha 4
DEFA5	ENSG00000164816	1670	defensin alpha 5
DEFA6	ENSG00000164822	1671	defensin alpha 6
DEFB1	ENSG00000164825	1672	defensin beta 1
DEFB103A	ENSG00000176797	414325	defensin beta 103A
DEFB103B	ENSG00000177243	55894	defensin beta 103B
DEFB104A	ENSG00000176782	140596	defensin beta 104A
DEFB104B	ENSG00000177023	503618	defensin beta 104B
DEFB105A	ENSG00000186562	245908	defensin beta 105A
DEFB105B	ENSG00000186599	504180	defensin beta 105B
DEFB106A	ENSG00000186579	245909	defensin beta 106A
DEFB106B	ENSG00000187082	503841	defensin beta 106B
DEFB107A	ENSG00000186572	245910	defensin beta 107A
DEFB107B	ENSG00000198129	503614	defensin beta 107B
DEFB108B	ENSG00000184276	245911	defensin beta 108B
DEFB110	ENSG00000203970	245913	defensin beta 110
DEFB112	ENSG00000180872	245915	defensin beta 112
DEFB113	ENSG00000214642	245927	defensin beta 113
DEFB114	ENSG00000177684	245928	defensin beta 114
DEFB115	ENSG00000215547	245929	defensin beta 115
DEFB116	ENSG00000215545	245930	defensin beta 116
DEFB117	ENSG00000212717	245931	defensin beta 117 (pseudogene)
DEFB118	ENSG00000131068	117285	defensin beta 118
DEFB119	ENSG00000180483	245932	defensin beta 119
DEFB121	ENSG00000204548	245934	defensin beta 121
DEFB123	ENSG00000180424	245936	defensin beta 123
DEFB124	ENSG00000180383	245937	defensin beta 124
DEFB125	ENSG00000178591	245938	defensin beta 125
DEFB126	ENSG00000125788	81623	defensin beta 126
DEFB127	ENSG00000088782	140850	defensin beta 127
DEFB128	ENSG00000185982	245939	defensin beta 128
DEFB129	ENSG00000125903	140881	defensin beta 129
DEFB130A	ENSG00000232948	245940	defensin beta 130A
DEFB130B	ENSG00000233050	100133267	defensin beta 130B
DEFB131	ENSG00000186146	644414	defensin beta 131A
DEFB132	ENSG00000186458	400830	defensin beta 132
DEFB133	ENSG00000214643	403339	defensin beta 133
DEFB134	ENSG00000205882	613211	defensin beta 134
DEFB135	ENSG00000205883	613209	defensin beta 135
DEFB136	ENSG00000205884	613210	defensin beta 136
DEFB4A	ENSG00000171711	1673	defensin beta 4A
DEFB4B	ENSG00000177257	100289462	defensin beta 4B
DGKD	ENSG00000077044	8527	diacylglycerol kinase delta
DIDO1	ENSG00000101191	11083	death inducer-obliterator 1
DMBT1	ENSG00000187908	1755	deleted in malignant brain tumors 1
DOCK1	ENSG00000150760	1793	dedicator of cytokinesis 1
DOCK2	ENSG00000134516	1794	dedicator of cytokinesis 2
DPP4	ENSG00000197635	1803	dipeptidyl peptidase 4
EBF1	ENSG00000164330	1879	EBF transcription factor 1
EBF2	ENSG00000221818	64641	EBF transcription factor 2
EBI3	ENSG00000105246	10148	Epstein-Barr virus induced 3
EDA	ENSG00000158813	1896	ectodysplasin A
EDN1	ENSG00000078401	1906	endothelin 1
EGR1	ENSG00000120738	1958	early growth response 1
EIF2AK2	ENSG00000055332	5610	eukaryotic translation initiation factor 2 alpha kinase 2
ELANE	ENSG00000197561	1991	elastase, neutrophil expressed
ELMO1	ENSG00000155849	9844	engulfment and cell motility 1
ELMO2	ENSG00000062598	63916	engulfment and cell motility 2
ELMO3	ENSG00000102890	79767	engulfment and cell motility 3
EMR3	ENSG00000131355	84658	adhesion G protein-coupled receptor E3
ENG	ENSG00000106991	2022	endoglin
ENTPD1	ENSG00000138185	953	ectonucleoside triphosphate diphosphohydrolase 1
ENTPD2	ENSG00000054179	954	ectonucleoside triphosphate diphosphohydrolase 2
EPCAM	ENSG00000119888	4072	epithelial cell adhesion molecule
EPO	ENSG00000130427	2056	erythropoietin
EPOR	ENSG00000187266	2057	erythropoietin receptor
EPX	ENSG00000121053	8288	eosinophil peroxidase
ERAP1	ENSG00000164307	51752	endoplasmic reticulum aminopeptidase 1
ERBB2	ENSG00000141736	2064	erb-b2 receptor tyrosine kinase 2
ERBB3	ENSG00000065361	2065	erb-b2 receptor tyrosine kinase 3
ERBB4	ENSG00000178568	2066	erb-b2 receptor tyrosine kinase 4
ETS1	ENSG00000134954	2113	ETS proto-oncogene 1, transcription factor
EXOC1	ENSG00000090989	55763	exocyst complex component 1
F11R	ENSG00000158769	50848	F11 receptor
F2	ENSG00000180210	2147	coagulation factor II, thrombin
F2R	ENSG00000181104	2149	coagulation factor II thrombin receptor
F2RL1	ENSG00000164251	2150	F2R like trypsin receptor 1
F2RL3	ENSG00000127533	9002	F2R like thrombin or trypsin receptor 3
F3	ENSG00000117525	2152	coagulation factor III, tissue factor
F5	ENSG00000198734	2153	coagulation factor V
F7	ENSG00000057593	2155	coagulation factor VII
F8	ENSG00000185010	2157	coagulation factor VIII
FADD	ENSG00000168040	8772	Fas associated via death domain
FAS	ENSG00000026103	355	Fas cell surface death receptor
FASLG	ENSG00000117560	356	Fas ligand
FCAMR	ENSG00000162897	83953	Fc fragment of IgA and IgM receptor
FCAR	ENSG00000186431	2204	Fc fragment of IgA receptor
FCER1A	ENSG00000179639	2205	Fc fragment of IgE receptor Ia
FCER1G	ENSG00000158869	2207	Fc fragment of IgE receptor Ig
FCER2	ENSG00000104921	2208	Fc fragment of IgE receptor II
FCGR1A	ENSG00000150337	2209	Fc fragment of IgG receptor Ia
FCGR1B	ENSG00000198019	2210	Fc fragment of IgG receptor Ib
FCGR2A	ENSG00000143226	2212	Fc fragment of IgG receptor IIa
FCGR2B	ENSG00000072694	2213	Fc fragment of IgG receptor IIb
FCGR2C	ENSG00000244682	9103	Fc fragment of IgG receptor IIc (gene/pseudogene)
FCGR3A	ENSG00000203747	2214	Fc fragment of IgG receptor IIIa
FCGR3B	ENSG00000162747	2215	Fc fragment of IgG receptor IIIb
FCGRT	ENSG00000104870	2217	Fc fragment of IgG receptor and transporter
FCN1	ENSG00000085265	2219	ficolin 1
FCN2	ENSG00000160339	2220	ficolin 2
FCN3	ENSG00000142748	8547	ficolin 3
FCRL5	ENSG00000143297	83416	Fc receptor like 5
FCRLA	ENSG00000132185	84824	Fc receptor like A
FGA	ENSG00000171560	2243	fibrinogen alpha chain
FGB	ENSG00000171564	2244	fibrinogen beta chain
FGFR1	ENSG00000077782	2260	fibroblast growth factor receptor 1
FGG	ENSG00000171557	2266	fibrinogen gamma chain
FKBP1A	ENSG00000088832	2280	FKBP prolyl isomerase 1A
FKBP2	ENSG00000173486	2286	FKBP prolyl isomerase 2
FKBP3	ENSG00000100442	2287	FKBP prolyl isomerase 3
FKBP4	ENSG00000004478	2288	FKBP prolyl isomerase 4
FKBP5	ENSG00000096060	2289	FKBP prolyl isomerase 5
FKBP6	ENSG00000077800	8468	FKBP prolyl isomerase 6
FKBP8	ENSG00000105701	23770	FKBP prolyl isomerase 8
FKBPL	ENSG00000204315	63943	FKBP prolyl isomerase like
FLT3	ENSG00000122025	2322	fms related tyrosine kinase 3
FLT3LG	ENSG00000090554	2323	fms related tyrosine kinase 3 ligand
FN1	ENSG00000115414	2335	fibronectin 1
FOXK2	ENSG00000141568	3607	forkhead box K2
FOXN1	ENSG00000109101	8456	forkhead box N1
FOXP3	ENSG00000049768	50943	forkhead box P3
FPR1	ENSG00000171051	2357	formyl peptide receptor 1
FPR2	ENSG00000171049	2358	formyl peptide receptor 2
FPR3	ENSG00000187474	2359	formyl peptide receptor 3
FUT1	ENSG00000174951	2523	fucosyltransferase 1 (H blood group)
FUT3	ENSG00000171124	2525	fucosyltransferase 3 (Lewis blood group)
FUT4	ENSG00000196371	2526	fucosyltransferase 4
FYB	ENSG00000082074	2533	FYN binding protein 1
FYN	ENSG00000010810	2534	FYN proto-oncogene, Src family tyrosine kinase
G6PD	ENSG00000160211	2539	glucose-6-phosphate dehydrogenase
GAB2	ENSG00000033327	9846	GRB2 associated binding protein 2
GADD45B	ENSG00000099860	4616	growth arrest and DNA damage inducible beta
GAPT	ENSG00000175857	202309	GRB2 binding adaptor protein, transmembrane
GATA3	ENSG00000107485	2625	GATA binding protein 3
GBP1	ENSG00000117228	2633	guanylate binding protein 1
GBP2	ENSG00000162645	2634	guanylate binding protein 2
GCH1	ENSG00000131979	2643	GTP cyclohydrolase 1
GCNT2	ENSG00000111846	2651	glucosaminyl (N-acetyl) transferase 2 (I blood group)
GIMAP5	ENSG00000196329	55340	GTPase, IMAP family member 5
GNE	ENSG00000159921	10020	glucosamine (UDP-N-acetyl)-2-epimerase/N-acetylmannosamine kinase
GNLY	ENSG00000115523	10578	granulysin
GP1BA	ENSG00000185245	2811	glycoprotein Ib platelet subunit alpha
GP1BB	ENSG00000203618	2812	glycoprotein Ib platelet subunit beta
GP5	ENSG00000178732	2814	glycoprotein V platelet
GP9	ENSG00000169704	2815	glycoprotein IX platelet
GPANK1	ENSG00000204438	7918	G-patch domain and ankyrin repeats 1
GPR183	ENSG00000169508	1880	G protein-coupled receptor 183
GPR65	ENSG00000140030	8477	G protein-coupled receptor 65
GSN	ENSG00000148180	2934	gelsolin
GULP1	ENSG00000144366	51454	GULP PTB domain containing engulfment adaptor 1
GZMA	ENSG00000145649	3001	granzyme A
GZMB	ENSG00000100453	3002	granzyme B
GZMH	ENSG00000100450	2999	granzyme H
GZMK	ENSG00000113088	3003	granzyme K
GZMM	ENSG00000197540	3004	granzyme M
GYPA	ENSG00000170180	2993	glycophorin A (MNS blood group)
GYPB	ENSG00000250361	2994	glycophorin B (MNS blood group)
GYPC	ENSG00000136732	2995	glycophorin C (Gerbich blood group)
GYPE	ENSG00000197465	2996	glycophorin E (MNS blood group)
HABP2	ENSG00000148702	3026	hyaluronan binding protein 2
HAMP	ENSG00000105697	57817	hepcidin antimicrobial peptide
HAPLN3	ENSG00000140511	145864	hyaluronan and proteoglycan link protein 3
HAS1	ENSG00000105509	3036	hyaluronan synthase 1
HAVCR2	ENSG00000135077	84868	hepatitis A virus cellular receptor 2
HCK	ENSG00000101336	3055	HCK proto-oncogene, Src family tyrosine kinase
HCP5	ENSG00000206337	10866	HLA complex P5
HFE	ENSG00000010704	3077	homeostatic iron regulator
HLA-A	ENSG00000206503	3105	major histocompatibility complex, class I, A
HLA-B	ENSG00000234745	3106	major histocompatibility complex, class I, B
HLA-C	ENSG00000204525	3107	major histocompatibility complex, class I, C
HLA-DMA	ENSG00000204257	3108	major histocompatibility complex, class II, DM alpha
HLA-DMB	ENSG00000242574	3109	major histocompatibility complex, class II, DM beta
HLA-DOA	ENSG00000204252	3111	major histocompatibility complex, class II, DO alpha
HLA-DOB	ENSG00000241106	3112	major histocompatibility complex, class II, DO beta
HLA-DPA1	ENSG00000231389	3113	major histocompatibility complex, class II, DP alpha 1
HLA-DPB1	ENSG00000223865	3115	major histocompatibility complex, class II, DP beta 1
HLA-DQA1	ENSG00000196735	3117	major histocompatibility complex, class II, DQ alpha 1
HLA-DQA2	ENSG00000237541	3118	major histocompatibility complex, class II, DQ alpha 2
HLA-DQB1	ENSG00000179344	3119	major histocompatibility complex, class II, DQ beta 1
HLA-DQB2	ENSG00000232629	3120	major histocompatibility complex, class II, DQ beta 2
HLA-DQB3	ENSG00000226030	3121	major histocompatibility complex, class II, DQ beta 3
HLA-DRA	ENSG00000204287	3122	major histocompatibility complex, class II, DR alpha
HLA-DRB1	ENSG00000196126	3123	major histocompatibility complex, class II, DR beta 1
HLA-DRB5	ENSG00000198502	3127	major histocompatibility complex, class II, DR beta 5
HLA-E	ENSG00000204592	3133	major histocompatibility complex, class I, E
HLA-F	ENSG00000204642	3134	major histocompatibility complex, class I, F
HLA-G	ENSG00000204632	3135	major histocompatibility complex, class I, G
HM13	ENSG00000101294	81502	histocompatibility minor 13
HMGB1	ENSG00000189403	3146	high mobility group box 1
HMGB2	ENSG00000164104	3148	high mobility group box 2
HMHA1	ENSG00000180448	23526	high mobility group box 2
HMHB1	ENSG00000158497	57824	histocompatibility minor HB-1
HMMR	ENSG00000072571	3161	hyaluronan mediated motility receptor
HMSD	ENSG00000221887	284293	histocompatibility minor serpin domain containing
HNMT	ENSG00000150540	3176	histamine N-methyltransferase
HPGDS	ENSG00000163106	27306	hematopoietic prostaglandin D synthase
HRG	ENSG00000113905	3273	histidine rich glycoprotein
HRH1	ENSG00000196639	3269	histamine receptor H1
HRH2	ENSG00000113749	3274	histamine receptor H2
HRH3	ENSG00000101180	11255	histamine receptor H3
HRH4	ENSG00000134489	59340	histamine receptor H4
HRK	ENSG00000135116	8739	harakiri, BCL2 interacting protein
HSF1	ENSG00000185122	3297	heat shock transcription factor 1
HSP90B1	ENSG00000166598	7184	heat shock protein 90 beta family member 1
HSPA1B	ENSG00000204388	3304	heat shock protein family A (Hsp70) member 1B
HSPD1	ENSG00000144381	3329	heat shock protein family D (Hsp60) member 1
HTR6	ENSG00000158748	3362	5-hydroxytryptamine receptor 6
ICAM1	ENSG00000090339	3383	intercellular adhesion molecule 1
ICAM2	ENSG00000108622	3384	intercellular adhesion molecule 2
ICAM3	ENSG00000076662	3385	intercellular adhesion molecule 3
ICAM4	ENSG00000105371	3386	intercellular adhesion molecule 4 (Landsteiner-Wiener blood group)
ICAM5	ENSG00000105376	7087	intercellular adhesion molecule 5
ICOS	ENSG00000163600	29851	inducible T cell costimulator
ICOSLG	ENSG00000160223	23308	inducible T cell costimulator ligand
ID1	ENSG00000125968	3397	inhibitor of DNA binding 1, HLH protein
IDO1	ENSG00000131203	3620	indoleamine 2,3-dioxygenase 1
IER3	ENSG00000137331	8870	immediate early response 3
IFI16	ENSG00000163565	3428	interferon gamma inducible protein 16
IFI27	ENSG00000165949	3429	interferon alpha inducible protein 27
IFI30	ENSG00000216490	10437	IFI30 lysosomal thiol reductase
IFI35	ENSG00000068079	3430	interferon induced protein 35
IFI44	ENSG00000137965	10561	interferon induced protein 44
IFI44L	ENSG00000137959	10964	interferon induced protein 44 like
IFI6	ENSG00000126709	2537	interferon alpha inducible protein 6
IFIT1	ENSG00000185745	3434	interferon induced protein with tetratricopeptide repeats 1
IFIT1B	ENSG00000204010	439996	interferon induced protein with tetratricopeptide repeats 1B
IFIT2	ENSG00000119922	3433	interferon induced protein with tetratricopeptide repeats 2
IFIT3	ENSG00000119917	3437	interferon induced protein with tetratricopeptide repeats 3
IFIT5	ENSG00000152778	24138	interferon induced protein with tetratricopeptide repeats 5
IFITM1	ENSG00000185885	8519	interferon induced transmembrane protein 1
IFITM2	ENSG00000185201	10581	interferon induced transmembrane protein 2
IFITM3	ENSG00000142089	10410	interferon induced transmembrane protein 3
IFNA1	ENSG00000197919	3439	interferon alpha 1
IFNA10	ENSG00000186803	3446	interferon alpha 10
IFNA13	ENSG00000233816	3447	interferon alpha 13
IFNA14	ENSG00000228083	3448	interferon alpha 14
IFNA16	ENSG00000147885	3449	interferon alpha 16
IFNA17	ENSG00000234829	3451	interferon alpha 17
IFNA2	ENSG00000188379	3440	interferon alpha 2
IFNA21	ENSG00000137080	3452	interferon alpha 21
IFNA4	ENSG00000236637	3441	interferon alpha 4
IFNA5	ENSG00000147873	3442	interferon alpha 5
IFNA6	ENSG00000120235	3443	interferon alpha 6
IFNA7	ENSG00000214042	3444	interferon alpha 7
IFNA8	ENSG00000120242	3445	interferon alpha 8
IFNAR1	ENSG00000142166	3454	interferon alpha and beta receptor subunit 1
IFNAR2	ENSG00000159110	3455	interferon alpha and beta receptor subunit 2
IFNB1	ENSG00000171855	3456	interferon beta 1
IFNE	ENSG00000184995	338376	interferon epsilon
IFNG	ENSG00000111537	3458	interferon gamma
IFNGR1	ENSG00000027697	3459	interferon gamma receptor 1
IFNGR2	ENSG00000159128	3460	interferon gamma receptor 2
IFNK	ENSG00000147896	56832	interferon kappa
IFNW1	ENSG00000177047	3467	interferon omega 1
IGF1	ENSG00000017427	3479	insulin like growth factor 1
IGF1R	ENSG00000140443	3480	insulin like growth factor 1 receptor
IGF2	ENSG00000167244	3481	insulin like growth factor 2
IGF2R	ENSG00000197081	3482	insulin like growth factor 2 receptor
IGHA1	ENSG00000211895	3493	immunoglobulin heavy constant alpha 1
IGHA2	ENSG00000211890	3494	immunoglobulin heavy constant alpha 2 (A2m marker)
IGHD	ENSG00000211898	3495	immunoglobulin heavy constant delta
IGHE	ENSG00000211891	3497	immunoglobulin heavy constant epsilon
IGHG1	ENSG00000211896	3500	immunoglobulin heavy constant gamma 1 (G1m marker)
IGHG2	ENSG00000211893	3501	immunoglobulin heavy constant gamma 2 (G2m marker)
IGHG3	ENSG00000211897	3502	immunoglobulin heavy constant gamma 3 (G3m marker)
IGHG4	ENSG00000211892	3503	immunoglobulin heavy constant gamma 4 (G4m marker)
IGHM	ENSG00000211899	3507	immunoglobulin heavy constant mu
IGJ	ENSG00000132465	3512	joining chain of multimeric IgA and IgM
IGKC	ENSG00000211592	3514	immunoglobulin kappa constant
IGLC1	ENSG00000211675	3537	immunoglobulin lambda constant 1
IGLC2	ENSG00000211677	3538	immunoglobulin lambda constant 2
IGLC3	ENSG00000211679	3539	immunoglobulin lambda constant 3 (Kern-Oz+ marker)
IGLC6	ENSG00000222037	3542	immunoglobulin lambda constant 6 (gene/pseudogene)
IGLC7	ENSG00000211685	28834	immunoglobulin lambda constant 7
IGLL1	ENSG00000128322	3543	immunoglobulin lambda like polypeptide 1
IGSF8	ENSG00000162729	93185	immunoglobulin superfamily member 8
IK	ENSG00000113141	3550	IK cytokine
IKBIP	ENSG00000166130	121457	IKBKB interacting protein
IKBKAP	ENSG00000070061	8518	elongator complex protein 1
IKBKB	ENSG00000104365	3551	inhibitor of nuclear factor kappa B kinase subunit beta
IKBKE	ENSG00000263528	9641	inhibitor of nuclear factor kappa B kinase subunit epsilon
IKBKG	ENSG00000269335	8517	inhibitor of nuclear factor kappa B kinase regulatory subunit gamma
IKZF1	ENSG00000185811	10320	IKAROS family zinc finger 1
IL10	ENSG00000136634	3586	interleukin 10
IL10RA	ENSG00000110324	3587	interleukin 10 receptor subunit alpha
IL10RB	ENSG00000243646	3588	interleukin 10 receptor subunit beta
IL11	ENSG00000095752	3589	interleukin 11
IL11RA	ENSG00000137070	3590	interleukin 11 receptor subunit alpha
IL12A	ENSG00000168811	3592	interleukin 12A
IL12B	ENSG00000113302	3593	interleukin 12B
IL12RB1	ENSG00000096996	3594	interleukin 12 receptor subunit beta 1
IL12RB2	ENSG00000081985	3595	interleukin 12 receptor subunit beta 2
IL13	ENSG00000169194	3596	interleukin 13
IL13RA1	ENSG00000131724	3597	interleukin 13 receptor subunit alpha 1
IL13RA2	ENSG00000123496	3598	interleukin 13 receptor subunit alpha 2
IL15	ENSG00000164136	3600	interleukin 15
IL15RA	ENSG00000134470	3601	interleukin 15 receptor subunit alpha
IL16	ENSG00000172349	3603	interleukin 16
IL17A	ENSG00000112115	3605	interleukin 17A
IL17B	ENSG00000127743	27190	interleukin 17B
IL17C	ENSG00000124391	27189	interleukin 17C
IL17D	ENSG00000172458	53342	interleukin 17D
IL17F	ENSG00000112116	112744	interleukin 17F
IL17RA	ENSG00000177663	23765	interleukin 17 receptor A
IL17RB	ENSG00000056736	55540	interleukin 17 receptor B
IL17RC	ENSG00000163702	84818	interleukin 17 receptor C
IL17RD	ENSG00000144730	54756	interleukin 17 receptor D
IL17RE	ENSG00000163701	132014	interleukin 17 receptor E
IL18	ENSG00000150782	3606	interleukin 18
IL18BP	ENSG00000137496	10068	interleukin 18 binding protein
IL18R1	ENSG00000115604	8809	interleukin 18 receptor 1
IL18RAP	ENSG00000115607	8807	interleukin 18 receptor accessory protein
IL19	ENSG00000142224	29949	interleukin 19
IL1A	ENSG00000115008	3552	interleukin 1 alpha
IL1B	ENSG00000125538	3553	interleukin 1 beta
IL1F10	ENSG00000136697	84639	interleukin 1 family member 10
IL1R1	ENSG00000115594	3554	interleukin 1 receptor type 1
IL1R2	ENSG00000115590	7850	interleukin 1 receptor type 2
IL1RAP	ENSG00000196083	3556	interleukin 1 receptor accessory protein
IL1RAPL1	ENSG00000169306	11141	interleukin 1 receptor accessory protein like 1
IL1RAPL2	ENSG00000189108	26280	interleukin 1 receptor accessory protein like 2
IL1RL1	ENSG00000115602	9173	interleukin 1 receptor like 1
IL1RL2	ENSG00000115598	8808	interleukin 1 receptor like 2
IL1RN	ENSG00000136689	3557	interleukin 1 receptor antagonist
IL2	ENSG00000109471	3558	interleukin 2
IL20	ENSG00000162891	50604	interleukin 20
IL20RA	ENSG00000016402	53832	interleukin 20 receptor subunit alpha
IL20RB	ENSG00000174564	53833	interleukin 20 receptor subunit beta
IL21	ENSG00000138684	59067	interleukin 21
IL21R	ENSG00000103522	50615	interleukin 21 receptor
IL22	ENSG00000127318	50616	interleukin 22
IL22RA1	ENSG00000142677	58985	interleukin 22 receptor subunit alpha 1
IL22RA2	ENSG00000164485	116379	interleukin 22 receptor subunit alpha 2
IL23A	ENSG00000110944	51561	interleukin 23 subunit alpha
IL23R	ENSG00000162594	149233	interleukin 23 receptor
IL24	ENSG00000162892	11009	interleukin 24
IL25	ENSG00000166090	64806	interleukin 25
IL26	ENSG00000111536	55801	interleukin 26
IL27	ENSG00000197272	246778	interleukin 27
IL27RA	ENSG00000104998	9466	interleukin 27 receptor subunit alpha
IL28A	ENSG00000183709	282616	interferon lambda 2
IL28B	ENSG00000197110	282617	interferon lambda 3
IL28RA	ENSG00000185436	163702	interferon lambda receptor 1
IL29	ENSG00000182393	282618	interferon lambda 1
IL2RA	ENSG00000134460	3559	interleukin 2 receptor subunit alpha
IL2RB	ENSG00000100385	3560	interleukin 2 receptor subunit beta
IL2RG	ENSG00000147168	3561	interleukin 2 receptor subunit gamma
IL3	ENSG00000164399	3562	interleukin 3
IL31	ENSG00000204671	386653	interleukin 31
IL31RA	ENSG00000164509	133396	interleukin 31 receptor A
IL32	ENSG00000008517	9235	interleukin 32
IL33	ENSG00000137033	90865	interleukin 33
IL36A	ENSG00000136694	27179	interleukin 36 alpha
IL36B	ENSG00000136696	27177	interleukin 36 beta
IL36G	ENSG00000136688	56300	interleukin 36 gamma
IL36RN	ENSG00000136695	26525	interleukin 36 receptor antagonist
IL37	ENSG00000125571	27178	interleukin 37
IL3RA	ENSG00000185291	3563	interleukin 3 receptor subunit alpha
IL4	ENSG00000113520	3565	interleukin 4
IL4I1	ENSG00000104951	259307	interleukin 4 induced 1
IL4R	ENSG00000077238	3566	interleukin 4 receptor
IL5	ENSG00000113525	3567	interleukin 5
IL5RA	ENSG00000091181	3568	interleukin 5 receptor subunit alpha
IL6	ENSG00000136244	3569	interleukin 6
IL6R	ENSG00000160712	3570	interleukin 6 receptor
IL6ST	ENSG00000134352	3572	interleukin 6 signal transducer
IL7	ENSG00000104432	3574	interleukin 7
IL7R	ENSG00000168685	3575	interleukin 7 receptor
IL8	ENSG00000169429	3576	C-X-C motif chemokine ligand 8
IL9	ENSG00000145839	3578	interleukin 9
IL9R	ENSG00000124334	3581	interleukin 9 receptor
ILF2	ENSG00000143621	3608	interleukin enhancer binding factor 2
ILF3	ENSG00000129351	3609	interleukin enhancer binding factor 3
ILK	ENSG00000166333	3611	integrin linked kinase
ILKAP	ENSG00000132323	80895	ILK associated serine/threonine phosphatase
INPP5D	ENSG00000168918	3635	inositol polyphosphate-5-phosphatase D
INSR	ENSG00000171105	3643	insulin receptor
IRAK1	ENSG00000184216	3654	interleukin 1 receptor associated kinase 1
IRAK1BP1	ENSG00000146243	134728	interleukin 1 receptor associated kinase 1 binding protein 1
IRAK2	ENSG00000134070	3656	interleukin 1 receptor associated kinase 2
IRAK3	ENSG00000090376	11213	interleukin 1 receptor associated kinase 3
IRAK4	ENSG00000198001	51135	interleukin 1 receptor associated kinase 4
IRF1	ENSG00000125347	3659	interferon regulatory factor 1
IRF2	ENSG00000168310	3660	interferon regulatory factor 2
IRF3	ENSG00000126456	3661	interferon regulatory factor 3
IRF4	ENSG00000137265	3662	interferon regulatory factor 4
IRF5	ENSG00000128604	3663	interferon regulatory factor 5
IRF6	ENSG00000117595	3664	interferon regulatory factor 6
IRF7	ENSG00000185507	3665	interferon regulatory factor 7
IRF8	ENSG00000140968	3394	interferon regulatory factor 8
IRF9	ENSG00000213928	10379	interferon regulatory factor 9
ISG20	ENSG00000172183	3669	interferon stimulated exonuclease gene 20
ISLR	ENSG00000129009	3671	immunoglobulin superfamily containing leucine rich repeat
ITCH	ENSG00000078747	83737	itchy E3 ubiquitin protein ligase
ITFG1	ENSG00000129636	81533	integrin alpha FG-GAP repeat containing 1
ITGA1	ENSG00000213949	3672	integrin subunit alpha 1
ITGA2	ENSG00000164171	3673	integrin subunit alpha 2
ITGA2B	ENSG00000005961	3674	integrin subunit alpha 2b
ITGA3	ENSG00000005884	3675	integrin subunit alpha 3
ITGA4	ENSG00000115232	3676	integrin subunit alpha 4
ITGA5	ENSG00000161638	3678	integrin subunit alpha 5
ITGA6	ENSG00000091409	3655	integrin subunit alpha 6
ITGA7	ENSG00000135424	3679	integrin subunit alpha 7
ITGAD	ENSG00000156886	3681	integrin subunit alpha D
ITGAE	ENSG00000083457	3682	integrin subunit alpha E
ITGAL	ENSG00000005844	3683	integrin subunit alpha L
ITGAM	ENSG00000169896	3684	integrin subunit alpha M
ITGAV	ENSG00000138448	3685	integrin subunit alpha V
ITGAX	ENSG00000140678	3687	integrin subunit alpha X
ITGB1	ENSG00000150093	3688	integrin subunit beta 1
ITGB1BP1	ENSG00000119185	9270	integrin subunit beta 1 binding protein 1
ITGB2	ENSG00000160255	3689	integrin subunit beta 2
ITGB3	ENSG00000259207	3690	integrin subunit beta 3
ITGB4	ENSG00000132470	3691	integrin subunit beta 4
ITGB5	ENSG00000082781	3693	integrin subunit beta 5
ITGB7	ENSG00000139626	3695	integrin subunit beta 7
ITK	ENSG00000113263	3702	IL2 inducible T cell kinase
JAK1	ENSG00000162434	3716	Janus kinase 1
JAK2	ENSG00000096968	3717	Janus kinase 2
JAK3	ENSG00000105639	3718	Janus kinase 3
JAKMIP1	ENSG00000152969	152789	janus kinase and microtubule interacting protein 1
JAM2	ENSG00000154721	58494	junctional adhesion molecule 2
JUN	ENSG00000177606	3725	Jun proto-oncogene, AP-1 transcription factor subunit
JUNB	ENSG00000171223	3726	JunB proto-oncogene, AP-1 transcription factor subunit
KCNMA1	ENSG00000156113	3778	potassium calcium-activated channel subfamily M alpha 1
KDR	ENSG00000128052	3791	kinase insert domain receptor
KEL	ENSG00000197993	3792	Kell metallo-endopeptidase (Kell blood group)
KIR2DL1	ENSG00000125498	3802	killer cell immunoglobulin like receptor, two Ig domains and long cytoplasmic tail 1
KIR2DL3	ENSG00000243772	3804	killer cell immunoglobulin like receptor, two Ig domains and long cytoplasmic tail 3
KIR2DL4	ENSG00000189013	3805	killer cell immunoglobulin like receptor, two Ig domains and long cytoplasmic tail 4
KIR2DS4	ENSG00000221957	3809	killer cell immunoglobulin like receptor, two Ig domains and short cytoplasmic tail 4
KIR3DL1	ENSG00000167633	3811	killer cell immunoglobulin like receptor, three Ig domains and long cytoplasmic tail 1
KIR3DL2	ENSG00000240403	3812	killer cell immunoglobulin like receptor, three Ig domains and long cytoplasmic tail 2
KIR3DL3	ENSG00000242019	115653	killer cell immunoglobulin like receptor, three Ig domains and long cytoplasmic tail 3
KIT	ENSG00000157404	3815	KIT proto-oncogene, receptor tyrosine kinase
KLRB1	ENSG00000111796	3820	killer cell lectin like receptor B1
KLRC1	ENSG00000134545	3821	killer cell lectin like receptor C1
KLRC2	ENSG00000205809	3822	killer cell lectin like receptor C2
KLRC3	ENSG00000205810	3823	killer cell lectin like receptor C3
KLRC4	ENSG00000183542	8302	killer cell lectin like receptor C4
KLRD1	ENSG00000134539	3824	killer cell lectin like receptor D1
KLRF1	ENSG00000150045	51348	killer cell lectin like receptor F1
KLRG1	ENSG00000139187	10219	killer cell lectin like receptor G1
KLRK1	ENSG00000213809	22914	killer cell lectin like receptor K1
KNG1	ENSG00000113889	3827	kininogen 1
KRAS	ENSG00000133703	3845	KRAS proto-oncogene, GTPase
L1CAM	ENSG00000198910	3897	L1 cell adhesion molecule
LAG3	ENSG00000089692	3902	lymphocyte activating 3
LAIR1	ENSG00000167613	3903	leukocyte associated immunoglobulin like receptor 1
LAIR2	ENSG00000167618	3904	leukocyte associated immunoglobulin like receptor 2
LAMB1	ENSG00000091136	3912	laminin subunit beta 1
LAMP2	ENSG00000005893	3920	lysosomal associated membrane protein 2
LAT	ENSG00000213658	27040	linker for activation of T cells
LAT2	ENSG00000086730	7462	linker for activation of T cells family member 2
LAX1	ENSG00000122188	54900	lymphocyte transmembrane adaptor 1
LBP	ENSG00000129988	3929	lipopolysaccharide binding protein
LCK	ENSG00000182866	3932	LCK proto-oncogene, Src family tyrosine kinase
LCP2	ENSG00000043462	3937	lymphocyte cytosolic protein 2
LEAP2	ENSG00000164406	116842	liver enriched antimicrobial peptide 2
LECT1	ENSG00000136110	11061	chondromodulin
LEP	ENSG00000174697	3952	leptin
LEPR	ENSG00000116678	3953	leptin receptor
LGALS1	ENSG00000100097	3956	galectin 1
LGALS12	ENSG00000133317	85329	galectin 12
LGALS3	ENSG00000131981	3958	galectin 3
LGALS3BP	ENSG00000108679	3959	galectin 3 binding protein
LGALS4	ENSG00000171747	3960	galectin 4
LGALS7B	ENSG00000178934	653499	galectin 7B
LGALS8	ENSG00000116977	3964	galectin 8
LGALS9	ENSG00000168961	3965	galectin 9
LIF	ENSG00000128342	3976	LIF interleukin 6 family cytokine
LIFR	ENSG00000113594	3977	LIF receptor subunit alpha
LIG4	ENSG00000174405	3981	DNA ligase 4
LILRA1	ENSG00000104974	11024	leukocyte immunoglobulin like receptor A1
LILRA2	ENSG00000239998	11027	leukocyte immunoglobulin like receptor A2
LILRA4	ENSG00000239961	23547	leukocyte immunoglobulin like receptor A4
LILRA5	ENSG00000187116	353514	leukocyte immunoglobulin like receptor A5
LILRA6	ENSG00000244482	79168	leukocyte immunoglobulin like receptor A6
LILRB1	ENSG00000104972	10859	leukocyte immunoglobulin like receptor B1
LILRB2	ENSG00000131042	10288	leukocyte immunoglobulin like receptor B2
LILRB3	ENSG00000204577	11025	leukocyte immunoglobulin like receptor B3
LILRB4	ENSG00000186818	11006	leukocyte immunoglobulin like receptor B4
LILRB5	ENSG00000105609	10990	leukocyte immunoglobulin like receptor B5
LITAF	ENSG00000189067	9516	lipopolysaccharide induced TNF factor
LPL	ENSG00000175445	4023	lipoprotein lipase
LRP1	ENSG00000123384	4035	LDL receptor related protein 1
LST1	ENSG00000204482	7940	leukocyte specific transcript 1
LTA	ENSG00000226979	4049	lymphotoxin alpha
LTB	ENSG00000227507	4050	lymphotoxin beta
LTB4R	ENSG00000213903	1241	leukotriene B4 receptor
LTB4R2	ENSG00000213906	56413	leukotriene B4 receptor 2
LTBR	ENSG00000111321	4055	lymphotoxin beta receptor
LTF	ENSG00000012223	4057	lactotransferrin
LTK	ENSG00000062524	4058	leukocyte receptor tyrosine kinase
LY6D	ENSG00000167656	8581	lymphocyte antigen 6 family member D
LY6E	ENSG00000160932	4061	lymphocyte antigen 6 family member E
LY6G5B	ENSG00000240053	58496	lymphocyte antigen 6 family member G5B
LY6G5C	ENSG00000204428	80741	lymphocyte antigen 6 family member G5C
LY6G6C	ENSG00000204421	80740	lymphocyte antigen 6 family member G6C
LY6G6D	ENSG00000244355	58530	lymphocyte antigen 6 family member G6D
LY6G6E	ENSG00000255552	79136	lymphocyte antigen 6 family member G6E
LY6H	ENSG00000176956	4062	lymphocyte antigen 6 family member H
LY75	ENSG00000054219	4065	lymphocyte antigen 75
LY86	ENSG00000112799	9450	lymphocyte antigen 86
LY9	ENSG00000122224	4063	lymphocyte antigen 9
LY96	ENSG00000154589	23643	lymphocyte antigen 96
LYN	ENSG00000254087	4067	LYN proto-oncogene, Src family tyrosine kinase
LYZ	ENSG00000090382	4069	lysozyme
MADCAM1	ENSG00000099866	8174	mucosal vascular addressin cell adhesion molecule 1
MAEA	ENSG00000090316	10296	macrophage erythroblast attacher
MAG	ENSG00000105695	4099	myelin associated glycoprotein
MAGI1	ENSG00000151276	9223	membrane associated guanylate kinase, WW and PDZ domain containing 1
MAGI3	ENSG00000081026	260425	membrane associated guanylate kinase, WW and PDZ domain containing 3
MAP2K1	ENSG00000169032	5604	mitogen-activated protein kinase kinase 1
MAP2K6	ENSG00000108984	5608	mitogen-activated protein kinase kinase 6
MAP3K1	ENSG00000095015	4214	mitogen-activated protein kinase kinase kinase 1
MAP3K3	ENSG00000198909	4215	mitogen-activated protein kinase kinase kinase 3
MAP3K4	ENSG00000085511	4216	mitogen-activated protein kinase kinase kinase 4
MAP3K5	ENSG00000197442	4217	mitogen-activated protein kinase kinase kinase 5
MAP3K7	ENSG00000135341	6885	mitogen-activated protein kinase kinase kinase 7
MAP4K1	ENSG00000104814	11184	mitogen-activated protein kinase kinase kinase kinase 1
MAP4K2	ENSG00000168067	5871	mitogen-activated protein kinase kinase kinase kinase 2
MAP4K4	ENSG00000071054	9448	mitogen-activated protein kinase kinase kinase kinase 4
MAPK1	ENSG00000100030	5594	mitogen-activated protein kinase 1
MAPK11	ENSG00000185386	5600	mitogen-activated protein kinase 11
MAPK13	ENSG00000156711	5603	mitogen-activated protein kinase 13
MAPK14	ENSG00000112062	1432	mitogen-activated protein kinase 14
MAPK3	ENSG00000102882	5595	mitogen-activated protein kinase 3
MAPK8	ENSG00000107643	5599	mitogen-activated protein kinase 8
MARCO	ENSG00000019169	8685	macrophage receptor with collagenous structure
MASP1	ENSG00000127241	5648	mannan binding lectin serine peptidase 1
MASP2	ENSG00000009724	10747	mannan binding lectin serine peptidase 2
MAX	ENSG00000125952	4149	MYC associated factor X
MBL2	ENSG00000165471	4153	mannose binding lectin 2
MCAM	ENSG00000076706	4162	melanoma cell adhesion molecule
MCL1	ENSG00000143384	4170	MCL1 apoptosis regulator, BCL2 family member
MED1	ENSG00000125686	5469	mediator complex subunit 1
MFI2	ENSG00000163975	4241	melanotransferrin
MICA	ENSG00000204520	100507436	MHC class I polypeptide-related sequence A
MICB	ENSG00000204516	4277	MHC class I polypeptide-related sequence B
MIF	ENSG00000240972	4282	macrophage migration inhibitory factor
MLL	ENSG00000118058	4297	lysine methyltransferase 2A
MLLT1	ENSG00000130382	4298	MLLT1 super elongation complex subunit
MLLT10	ENSG00000078403	8028	MLLT10 histone lysine methyltransferase DOT1L cofactor
MLLT3	ENSG00000171843	4300	MLLT3 super elongation complex subunit
MLLT4	ENSG00000130396	4301	afadin, adherens junction formation factor
MMD	ENSG00000108960	23531	monocyte to macrophage differentiation associated
MME	ENSG00000196549	4311	membrane metalloendopeptidase
MMP9	ENSG00000100985	4318	matrix metallopeptidase 9
MMRN1	ENSG00000138722	22915	multimerin 1
MNDA	ENSG00000163563	4332	myeloid cell nuclear differentiation antigen
MOG	ENSG00000204655	4340	myelin oligodendrocyte glycoprotein
MPL	ENSG00000117400	4352	MPL proto-oncogene, thrombopoietin receptor
MPO	ENSG00000005381	4353	myeloperoxidase
MR1	ENSG00000153029	3140	major histocompatibility complex, class I-related
MRC2	ENSG00000011028	9902	mannose receptor C type 2
MS4A1	ENSG00000156738	931	membrane spanning 4-domains A1
MS4A2	ENSG00000149534	2206	membrane spanning 4-domains A2
MS4A3	ENSG00000149516	932	membrane spanning 4-domains A3
MS4A5	ENSG00000166930	64232	membrane spanning 4-domains A5
MSR1	ENSG00000038945	4481	macrophage scavenger receptor 1
MST1	ENSG00000173531	4485	macrophage stimulating 1
MST1R	ENSG00000164078	4486	macrophage stimulating 1 receptor
MTCP1	ENSG00000214827	4515	mature T cell proliferation 1
MUC1	ENSG00000185499	4582	mucin 1, cell surface associated
MUC4	ENSG00000145113	4585	mucin 4, cell surface associated
MUC5AC	ENSG00000215182	4586	mucin 5AC, oligomeric mucus/gel-forming
MUC5B	ENSG00000117983	727897	mucin 5B, oligomeric mucus/gel-forming
MX1	ENSG00000157601	4599	MX dynamin like GTPase 1
MYC	ENSG00000136997	4609	MYC proto-oncogene, bHLH transcription factor
MYD88	ENSG00000172936	4615	MYD88 innate immune signal transduction adaptor
MYH9	ENSG00000100345	4627	myosin heavy chain 9
MZB1	ENSG00000170476	51237	marginal zone B and B1 cell specific protein
NAIP	ENSG00000249437	4671	NLR family apoptosis inhibitory protein
NCAM1	ENSG00000149294	4684	neural cell adhesion molecule 1
NCF1	ENSG00000158517	653361	neutrophil cytosolic factor 1
NCF2	ENSG00000116701	4688	neutrophil cytosolic factor 2
NCF4	ENSG00000100365	4689	neutrophil cytosolic factor 4
NCOA6	ENSG00000198646	23054	nuclear receptor coactivator 6
NCR1	ENSG00000189430	9437	natural cytotoxicity triggering receptor 1
NCR2	ENSG00000096264	9436	natural cytotoxicity triggering receptor 2
NCR3	ENSG00000204475	259197	natural cytotoxicity triggering receptor 3
NDUFS3	ENSG00000213619	4722	NADH:ubiquinone oxidoreductase core subunit S3
NFAT5	ENSG00000102908	10725	nuclear factor of activated T cells 5
NFATC1	ENSG00000131196	4772	nuclear factor of activated T cells 1
NFATC2	ENSG00000101096	4773	nuclear factor of activated T cells 2
NFATC3	ENSG00000072736	4775	nuclear factor of activated T cells 3
NFATC4	ENSG00000100968	4776	nuclear factor of activated T cells 4
NFIL3	ENSG00000165030	4783	nuclear factor, interleukin 3 regulated
NFKB1	ENSG00000109320	4790	nuclear factor kappa B subunit 1
NFKB2	ENSG00000077150	4791	nuclear factor kappa B subunit 2
NFKBIA	ENSG00000100906	4792	NFKB inhibitor alpha
NFKBIB	ENSG00000104825	4793	NFKB inhibitor beta
NFKBIE	ENSG00000146232	4794	NFKB inhibitor epsilon
NFKBIL1	ENSG00000204498	4795	NFKB inhibitor like 1
NFKBIZ	ENSG00000144802	64332	NFKB inhibitor zeta
NGF	ENSG00000134259	4803	nerve growth factor
NINJ1	ENSG00000131669	4814	ninjurin 1
NINJ2	ENSG00000171840	4815	ninjurin 2
NKG7	ENSG00000105374	4818	natural killer cell granule protein 7
NKTR	ENSG00000114857	4820	natural killer cell triggering receptor
NLRC4	ENSG00000091106	58484	NLR family CARD domain containing 4
NLRP1	ENSG00000091592	22861	NLR family pyrin domain containing 1
NLRP12	ENSG00000142405	91662	NLR family pyrin domain containing 12
NLRP2	ENSG00000022556	55655	NLR family pyrin domain containing 2
NLRP3	ENSG00000162711	114548	NLR family pyrin domain containing 3
NLRP6	ENSG00000174885	171389	NLR family pyrin domain containing 6
NLRP9	ENSG00000185792	338321	NLR family pyrin domain containing 9
NOD1	ENSG00000106100	10392	nucleotide binding oligomerization domain containing 1
NOD2	ENSG00000167207	64127	nucleotide binding oligomerization domain containing 2
NOS1	ENSG00000089250	4842	nitric oxide synthase 1
NOS2	ENSG00000007171	4843	nitric oxide synthase 2
NOTCH1	ENSG00000148400	4851	notch receptor 1
NPC1	ENSG00000141458	4864	NPC intracellular cholesterol transporter 1
NPPA	ENSG00000175206	4878	natriuretic peptide A
NPTN	ENSG00000156642	27020	neuroplastin
NRP1	ENSG00000099250	8829	neuropilin 1
NRP2	ENSG00000118257	8828	neuropilin 2
NT5E	ENSG00000135318	4907	5'-nucleotidase ecto
NTF3	ENSG00000185652	4908	neurotrophin 3
NTRK1	ENSG00000198400	4914	neurotrophic receptor tyrosine kinase 1
OLR1	ENSG00000173391	4973	oxidized low density lipoprotein receptor 1
OPRM1	ENSG00000112038	4988	opioid receptor mu 1
ORM1	ENSG00000229314	5004	orosomucoid 1
ORM2	ENSG00000228278	5005	orosomucoid 2
OSCAR	ENSG00000170909	126014	osteoclast associated Ig-like receptor
OSM	ENSG00000099985	5008	oncostatin M
OSMR	ENSG00000145623	9180	oncostatin M receptor
P2RX1	ENSG00000108405	5023	purinergic receptor P2X 1
P2RX7	ENSG00000089041	5027	purinergic receptor P2X 7
P2RY2	ENSG00000175591	5029	purinergic receptor P2Y2
PAFAH1B1	ENSG00000007168	5048	platelet activating factor acetylhydrolase 1b regulatory subunit 1
PAFAH1B2	ENSG00000168092	5049	platelet activating factor acetylhydrolase 1b catalytic subunit 2
PAFAH1B3	ENSG00000079462	5050	platelet activating factor acetylhydrolase 1b catalytic subunit 3
PAFAH2	ENSG00000158006	5051	platelet activating factor acetylhydrolase 2
PAG1	ENSG00000076641	55824	phosphoprotein membrane anchor with glycosphingolipid microdomains 1
PBX1	ENSG00000185630	5087	PBX homeobox 1
PBX2	ENSG00000204304	5089	PBX homeobox 2
PBX3	ENSG00000167081	5090	PBX homeobox 3
PBX4	ENSG00000105717	80714	PBX homeobox 4
PDCD1	ENSG00000188389	5133	programmed cell death 1
PDCD1LG2	ENSG00000197646	80380	programmed cell death 1 ligand 2
PDCD2	ENSG00000071994	5134	programmed cell death 2
PDCD4	ENSG00000150593	27250	programmed cell death 4
PDCD6	ENSG00000249915	10016	programmed cell death 6
PDCD7	ENSG00000090470	10081	programmed cell death 7
PDGFA	ENSG00000197461	5154	platelet derived growth factor subunit A
PDGFB	ENSG00000100311	5155	platelet derived growth factor subunit B
PDGFRA	ENSG00000134853	5156	platelet derived growth factor receptor alpha
PDGFRB	ENSG00000113721	5159	platelet derived growth factor receptor beta
PDIA3	ENSG00000167004	2923	protein disulfide isomerase family A member 3
PF4	ENSG00000163737	5196	platelet factor 4
PF4V1	ENSG00000109272	5197	platelet factor 4 variant 1
PGLYRP1	ENSG00000008438	8993	peptidoglycan recognition protein 1
PGLYRP2	ENSG00000161031	114770	peptidoglycan recognition protein 2
PGLYRP3	ENSG00000159527	114771	peptidoglycan recognition protein 3
PI4KB	ENSG00000143393	5298	phosphatidylinositol 4-kinase beta
PIGR	ENSG00000162896	5284	polymeric immunoglobulin receptor
PIK3CG	ENSG00000105851	5294	phosphatidylinositol-4,5-bisphosphate 3-kinase catalytic subunit gamma
PLA2G2A	ENSG00000188257	5320	phospholipase A2 group IIA
PLA2G4A	ENSG00000116711	5321	phospholipase A2 group IVA
PLA2G7	ENSG00000146070	7941	phospholipase A2 group VII
PLA2R1	ENSG00000153246	22925	phospholipase A2 receptor 1
PLAT	ENSG00000104368	5327	plasminogen activator, tissue type
PLAU	ENSG00000122861	5328	plasminogen activator, urokinase
PLAUR	ENSG00000011422	5329	plasminogen activator, urokinase receptor
PLG	ENSG00000122194	5340	plasminogen
PLXNC1	ENSG00000136040	10154	plexin C1
PML	ENSG00000140464	5371	promyelocytic leukemia
PNP	ENSG00000198805	4860	purine nucleoside phosphorylase
POMC	ENSG00000115138	5443	proopiomelanocortin
POU2AF1	ENSG00000110777	5450	POU class 2 homeobox associating factor 1
POU3F3	ENSG00000198914	5455	POU class 3 homeobox 3
PPARD	ENSG00000112033	5467	peroxisome proliferator activated receptor delta
PPARG	ENSG00000132170	5468	peroxisome proliferator activated receptor gamma
PPBP	ENSG00000163736	5473	pro-platelet basic protein
PRDX1	ENSG00000117450	5052	peroxiredoxin 1
PRDX2	ENSG00000167815	7001	peroxiredoxin 2
PREX1	ENSG00000124126	57580	phosphatidylinositol-3,4,5-trisphosphate dependent Rac exchange factor 1
PRF1	ENSG00000180644	5551	perforin 1
PRG2	ENSG00000186652	5553	proteoglycan 2, pro eosinophil major basic protein
PRG3	ENSG00000156575	10394	proteoglycan 3, pro eosinophil major basic protein 2
PRKCA	ENSG00000154229	5578	protein kinase C alpha
PRKCB	ENSG00000166501	5579	protein kinase C beta
PRKCD	ENSG00000163932	5580	protein kinase C delta
PRKCE	ENSG00000171132	5581	protein kinase C epsilon
PRKCQ	ENSG00000065675	5588	protein kinase C theta
PRKCZ	ENSG00000067606	5590	protein kinase C zeta
PRKRA	ENSG00000180228	8575	protein activator of interferon induced protein kinase EIF2AK2
PRKRIR	ENSG00000137492	5612	THAP domain containing 12
PRNP	ENSG00000171867	5621	prion protein
PROC	ENSG00000115718	5624	protein C, inactivator of coagulation factors Va and VIIIa
PROCR	ENSG00000101000	10544	protein C receptor
PROM1	ENSG00000007062	8842	prominin 1
PRRC2A	ENSG00000204469	7916	proline rich coiled-coil 2A
PRSS16	ENSG00000112812	10279	serine protease 16
PSMA1	ENSG00000129084	5682	proteasome 20S subunit alpha 1
PSMA2	ENSG00000106588	5683	proteasome 20S subunit alpha 2
PSMA3	ENSG00000100567	5684	proteasome 20S subunit alpha 3
PSMA4	ENSG00000041357	5685	proteasome 20S subunit alpha 4
PSMA5	ENSG00000143106	5686	proteasome 20S subunit alpha 5
PSMA6	ENSG00000100902	5687	proteasome 20S subunit alpha 6
PSMA7	ENSG00000101182	5688	proteasome 20S subunit alpha 7
PSMA8	ENSG00000154611	143471	proteasome 20S subunit alpha 8
PSMB1	ENSG00000008018	5689	proteasome 20S subunit beta 1
PSMB10	ENSG00000205220	5699	proteasome 20S subunit beta 10
PSMB11	ENSG00000222028	122706	proteasome subunit beta 11
PSMB2	ENSG00000126067	5690	proteasome 20S subunit beta 2
PSMB4	ENSG00000159377	5692	proteasome 20S subunit beta 4
PSMB5	ENSG00000100804	5693	proteasome 20S subunit beta 5
PSMB6	ENSG00000142507	5694	proteasome 20S subunit beta 6
PSMB7	ENSG00000136930	5695	proteasome 20S subunit beta 7
PSMB8	ENSG00000204264	5696	proteasome 20S subunit beta 8
PSMB9	ENSG00000240065	5698	proteasome 20S subunit beta 9
PSMC1	ENSG00000100764	5700	proteasome 26S subunit, ATPase 1
PSMC2	ENSG00000161057	5701	proteasome 26S subunit, ATPase 2
PSMC3	ENSG00000165916	5702	proteasome 26S subunit, ATPase 3
PSMC4	ENSG00000013275	5704	proteasome 26S subunit, ATPase 4
PSMC5	ENSG00000087191	5705	proteasome 26S subunit, ATPase 5
PSMC6	ENSG00000100519	5706	proteasome 26S subunit, ATPase 6
PSMD1	ENSG00000173692	5707	proteasome 26S subunit, non-ATPase 1
PSMD10	ENSG00000101843	5716	proteasome 26S subunit, non-ATPase 10
PSMD11	ENSG00000108671	5717	proteasome 26S subunit, non-ATPase 11
PSMD12	ENSG00000197170	5718	proteasome 26S subunit, non-ATPase 12
PSMD13	ENSG00000185627	5719	proteasome 26S subunit, non-ATPase 13
PSMD14	ENSG00000115233	10213	proteasome 26S subunit, non-ATPase 14
PSMD2	ENSG00000175166	5708	proteasome 26S subunit, non-ATPase 2
PSMD3	ENSG00000108344	5709	proteasome 26S subunit, non-ATPase 3
PSMD4	ENSG00000159352	5710	proteasome 26S subunit, non-ATPase 4
PSMD5	ENSG00000095261	5711	proteasome 26S subunit, non-ATPase 5
PSMD6	ENSG00000163636	9861	proteasome 26S subunit, non-ATPase 6
PSMD7	ENSG00000103035	5713	proteasome 26S subunit, non-ATPase 7
PSMD8	ENSG00000099341	5714	proteasome 26S subunit, non-ATPase 8
PSMD9	ENSG00000110801	5715	proteasome 26S subunit, non-ATPase 9
PSME1	ENSG00000092010	5720	proteasome activator subunit 1
PSME2	ENSG00000100911	5721	proteasome activator subunit 2
PSME3	ENSG00000131467	10197	proteasome activator subunit 3
PSME4	ENSG00000068878	23198	proteasome activator subunit 4
PSMF1	ENSG00000125818	9491	proteasome inhibitor subunit 1
PSMG1	ENSG00000183527	8624	proteasome assembly chaperone 1
PSMG2	ENSG00000128789	56984	proteasome assembly chaperone 2
PSMG3	ENSG00000157778	84262	proteasome assembly chaperone 3
PSMG4	ENSG00000180822	389362	proteasome assembly chaperone 4
PSTPIP1	ENSG00000140368	9051	proline-serine-threonine phosphatase interacting protein 1
PTAFR	ENSG00000169403	5724	platelet activating factor receptor
PTCRA	ENSG00000171611	171558	pre T cell antigen receptor alpha
PTGDR2	ENSG00000183134	11251	prostaglandin D2 receptor 2
PTGER1	ENSG00000160951	5731	prostaglandin E receptor 1
PTGER2	ENSG00000125384	5732	prostaglandin E receptor 2
PTGER3	ENSG00000050628	5733	prostaglandin E receptor 3
PTGER4	ENSG00000171522	5734	prostaglandin E receptor 4
PTGES	ENSG00000148344	9536	prostaglandin E synthase
PTGES2	ENSG00000148334	80142	prostaglandin E synthase 2
PTGES3	ENSG00000110958	10728	prostaglandin E synthase 3
PTGFR	ENSG00000122420	5737	prostaglandin F receptor
PTGFRN	ENSG00000134247	5738	prostaglandin F2 receptor inhibitor
PTGIR	ENSG00000160013	5739	prostaglandin I2 receptor
PTGS1	ENSG00000095303	5742	prostaglandin-endoperoxide synthase 1
PTGS2	ENSG00000073756	5743	prostaglandin-endoperoxide synthase 2
PTK2	ENSG00000169398	5747	protein tyrosine kinase 2
PTK2B	ENSG00000120899	2185	protein tyrosine kinase 2 beta
PTPN13	ENSG00000163629	5783	protein tyrosine phosphatase non-receptor type 13
PTPN22	ENSG00000134242	26191	protein tyrosine phosphatase non-receptor type 22
PTPN6	ENSG00000111679	5777	protein tyrosine phosphatase non-receptor type 6
PTPRC	ENSG00000081237	5788	protein tyrosine phosphatase receptor type C
PTPRCAP	ENSG00000213402	5790	protein tyrosine phosphatase receptor type C associated protein
PTPRJ	ENSG00000149177	5795	protein tyrosine phosphatase receptor type J
PTX3	ENSG00000163661	5806	pentraxin 3
PVR	ENSG00000073008	5817	PVR cell adhesion molecule
PVRL1	ENSG00000110400	5818	nectin cell adhesion molecule 1
PVRL2	ENSG00000130202	5819	nectin cell adhesion molecule 2
PYCARD	ENSG00000103490	29108	PYD and CARD domain containing
RAB11A	ENSG00000103769	8766	RAB11A, member RAS oncogene family
RAB8A	ENSG00000167461	4218	RAB8A, member RAS oncogene family
RAC1	ENSG00000136238	5879	Rac family small GTPase 1
RAC2	ENSG00000128340	5880	Rac family small GTPase 2
RAET1E	ENSG00000164520	135250	retinoic acid early transcript 1E
RAET1L	ENSG00000155918	154064	retinoic acid early transcript 1L
RAF1	ENSG00000132155	5894	Raf-1 proto-oncogene, serine/threonine kinase
RAG1	ENSG00000166349	5896	recombination activating 1
RAG2	ENSG00000175097	5897	recombination activating 2
RALA	ENSG00000006451	5898	RAS like proto-oncogene A
RALB	ENSG00000144118	5899	RAS like proto-oncogene B
RARG	ENSG00000172819	5916	retinoic acid receptor gamma
REG3A	ENSG00000172016	5068	regenerating family member 3 alpha
REL	ENSG00000162924	5966	REL proto-oncogene, NF-kB subunit
RELA	ENSG00000173039	5970	RELA proto-oncogene, NF-kB subunit
RELB	ENSG00000104856	5971	RELB proto-oncogene, NF-kB subunit
RELT	ENSG00000054967	84957	RELT TNF receptor
RETN	ENSG00000104918	56729	resistin
RFX1	ENSG00000132005	5989	regulatory factor X1
RFX2	ENSG00000087903	5990	regulatory factor X2
RFX3	ENSG00000080298	5991	regulatory factor X3
RFX4	ENSG00000111783	5992	regulatory factor X4
RFX5	ENSG00000143390	5993	regulatory factor X5
RFXANK	ENSG00000064490	8625	regulatory factor X associated ankyrin containing protein
RFXAP	ENSG00000133111	5994	regulatory factor X associated protein
RHAG	ENSG00000112077	6005	Rh associated glycoprotein
RHCE	ENSG00000188672	6006	Rh blood group CcEe antigens
RHD	ENSG00000187010	6007	Rh blood group D antigen
RHOA	ENSG00000067560	387	ras homolog family member A
RHOB	ENSG00000143878	388	ras homolog family member B
RHOH	ENSG00000168421	399	ras homolog family member H
RIPK1	ENSG00000137275	8737	receptor interacting serine/threonine kinase 1
RIPK2	ENSG00000104312	8767	receptor interacting serine/threonine kinase 2
RNASE7	ENSG00000165799	84659	ribonuclease A family member 7
ROCK1	ENSG00000067900	6093	Rho associated coiled-coil containing protein kinase 1
ROCK2	ENSG00000134318	9475	Rho associated coiled-coil containing protein kinase 2
S100A8	ENSG00000143546	6279	S100 calcium binding protein A8
S100A9	ENSG00000163220	6280	S100 calcium binding protein A9
SART3	ENSG00000075856	9733	spliceosome associated factor 3, U4/U6 recycling protein
SCARB1	ENSG00000073060	949	scavenger receptor class B member 1
SCARB2	ENSG00000138760	950	scavenger receptor class B member 2
SCARF1	ENSG00000074660	8578	scavenger receptor class F member 1
SCGB3A1	ENSG00000161055	92304	secretoglobin family 3A member 1
SDF2	ENSG00000132581	6388	stromal cell derived factor 2
SDF2L1	ENSG00000128228	23753	stromal cell derived factor 2 like 1
SECTM1	ENSG00000141574	6398	secreted and transmembrane 1
SELE	ENSG00000007908	6401	selectin E
SELL	ENSG00000188404	6402	selectin L
SELP	ENSG00000174175	6403	selectin P
SELPLG	ENSG00000110876	6404	selectin P ligand
SEMA3A	ENSG00000075213	10371	semaphorin 3A
SEMA3C	ENSG00000075223	10512	semaphorin 3C
SEMA4D	ENSG00000187764	10507	semaphorin 4D
SEMA7A	ENSG00000138623	8482	semaphorin 7A (John Milton Hagen blood group)
SERPINA3	ENSG00000196136	12	serpin family A member 3
SERPINB2	ENSG00000197632	5055	serpin family B member 2
SERPINB9	ENSG00000170542	5272	serpin family B member 9
SERPIND1	ENSG00000099937	3053	serpin family D member 1
SERPINE1	ENSG00000106366	5054	serpin family E member 1
SERPING1	ENSG00000149131	710	serpin family G member 1
SERPINI2	ENSG00000114204	5276	serpin family I member 2
SFTPD	ENSG00000133661	6441	surfactant protein D
SH2D1A	ENSG00000183918	4068	SH2 domain containing 1A
SH3GL1	ENSG00000141985	6455	SH3 domain containing GRB2 like 1, endophilin A2
SIGIRR	ENSG00000185187	59307	single Ig and TIR domain containing
SIGLEC1	ENSG00000088827	6614	sialic acid binding Ig like lectin 1
SIGLEC10	ENSG00000142512	89790	sialic acid binding Ig like lectin 10
SIGLEC11	ENSG00000161640	114132	sialic acid binding Ig like lectin 11
SIGLEC5	ENSG00000105501	8778	sialic acid binding Ig like lectin 5
SIGLEC6	ENSG00000105492	946	sialic acid binding Ig like lectin 6
SIGLEC7	ENSG00000168995	27036	sialic acid binding Ig like lectin 7
SIGLEC8	ENSG00000105366	27181	sialic acid binding Ig like lectin 8
SIGLEC9	ENSG00000129450	27180	sialic acid binding Ig like lectin 9
SIRPA	ENSG00000198053	140885	signal regulatory protein alpha
SIVA1	ENSG00000184990	10572	SIVA1 apoptosis inducing factor
SKAP1	ENSG00000141293	8631	src kinase associated phosphoprotein 1
SLA2	ENSG00000101082	84174	Src like adaptor 2
SLAMF1	ENSG00000117090	6504	signaling lymphocytic activation molecule family member 1
SLAMF6	ENSG00000162739	114836	SLAM family member 6
SLAMF7	ENSG00000026751	57823	SLAM family member 7
SLC11A1	ENSG00000018280	6556	solute carrier family 11 member 1
SLC14A1	ENSG00000141469	6563	solute carrier family 14 member 1 (Kidd blood group)
SLC3A2	ENSG00000168003	6520	solute carrier family 3 member 2
SLC4A1	ENSG00000004939	6521	solute carrier family 4 member 1 (Diego blood group)
SLC7A5	ENSG00000103257	8140	solute carrier family 7 member 5
SLPI	ENSG00000124107	6590	secretory leukocyte peptidase inhibitor
SOCS1	ENSG00000185338	8651	suppressor of cytokine signaling 1
SOCS2	ENSG00000120833	8835	suppressor of cytokine signaling 2
SOCS3	ENSG00000184557	9021	suppressor of cytokine signaling 3
SOCS4	ENSG00000180008	122809	suppressor of cytokine signaling 4
SOCS5	ENSG00000171150	9655	suppressor of cytokine signaling 5
SOCS6	ENSG00000170677	9306	suppressor of cytokine signaling 6
SOD1	ENSG00000142168	6647	superoxide dismutase 1
SOD2	ENSG00000112096	6648	superoxide dismutase 2
SPARC	ENSG00000113140	6678	secreted protein acidic and cysteine rich
SPG21	ENSG00000090487	51324	SPG21 abhydrolase domain containing, maspardin
SPIB	ENSG00000269404	6689	Spi-B transcription factor
SPN	ENSG00000197471	6693	sialophorin
SPP1	ENSG00000118785	6696	secreted phosphoprotein 1
SRC	ENSG00000197122	6714	SRC proto-oncogene, non-receptor tyrosine kinase
SRGN	ENSG00000122862	5552	serglycin
STAT1	ENSG00000115415	6772	signal transducer and activator of transcription 1
STAT2	ENSG00000170581	6773	signal transducer and activator of transcription 2
STAT3	ENSG00000168610	6774	signal transducer and activator of transcription 3
STAT4	ENSG00000138378	6775	signal transducer and activator of transcription 4
STAT5A	ENSG00000126561	6776	signal transducer and activator of transcription 5A
STAT5B	ENSG00000173757	6777	signal transducer and activator of transcription 5B
STAT6	ENSG00000166888	6778	signal transducer and activator of transcription 6
SYK	ENSG00000165025	6850	spleen associated tyrosine kinase
SYTL1	ENSG00000142765	84958	synaptotagmin like 1
TAC1	ENSG00000006128	6863	tachykinin precursor 1
TACR1	ENSG00000115353	6869	tachykinin receptor 1
TAL1	ENSG00000162367	6886	TAL bHLH transcription factor 1, erythroid differentiation factor
TAL2	ENSG00000186051	6887	TAL bHLH transcription factor 2
TAP1	ENSG00000168394	6890	transporter 1, ATP binding cassette subfamily B member
TAP2	ENSG00000204267	6891	transporter 2, ATP binding cassette subfamily B member
TAPBP	ENSG00000231925	6892	TAP binding protein
TAPBPL	ENSG00000139192	55080	TAP binding protein like
TBK1	ENSG00000183735	29110	TANK binding kinase 1
TBX21	ENSG00000073861	30009	T-box transcription factor 21
TBXAS1	ENSG00000059377	6916	thromboxane A synthase 1
TCF3	ENSG00000071564	6929	transcription factor 3
TCF7	ENSG00000081059	6932	transcription factor 7
TCF7L1	ENSG00000152284	83439	transcription factor 7 like 1
TCF7L2	ENSG00000148737	6934	transcription factor 7 like 2
TCIRG1	ENSG00000110719	10312	T cell immune regulator 1, ATPase H+ transporting V0 subunit a3
TCL1A	ENSG00000100721	8115	T cell leukemia/lymphoma 1A
TDP2	ENSG00000111802	51567	tyrosyl-DNA phosphodiesterase 2
TEC	ENSG00000135605	7006	tec protein tyrosine kinase
TEK	ENSG00000120156	7010	TEK receptor tyrosine kinase
TFPI	ENSG00000003436	7035	tissue factor pathway inhibitor
TFPI2	ENSG00000105825	7980	tissue factor pathway inhibitor 2
TFRC	ENSG00000072274	7037	transferrin receptor
TG	ENSG00000042832	7038	thyroglobulin
TGFB1	ENSG00000105329	7040	transforming growth factor beta 1
TGFBR1	ENSG00000106799	7046	transforming growth factor beta receptor 1
TGFBR2	ENSG00000163513	7048	transforming growth factor beta receptor 2
TGFBR3	ENSG00000069702	7049	transforming growth factor beta receptor 3
THBD	ENSG00000178726	7056	thrombomodulin
THBS1	ENSG00000137801	7057	thrombospondin 1
THPO	ENSG00000090534	7066	thrombopoietin
THY1	ENSG00000154096	7070	Thy-1 cell surface antigen
TIA1	ENSG00000116001	7072	TIA1 cytotoxic granule associated RNA binding protein
TIAF1	ENSG00000221995	9220	TGFB1-induced anti-apoptotic factor 1
TIAL1	ENSG00000151923	7073	TIA1 cytotoxic granule associated RNA binding protein like 1
TIAM1	ENSG00000156299	7074	TIAM Rac1 associated GEF 1
TICAM2	ENSG00000243414	353376	toll like receptor adaptor molecule 2
TIMD4	ENSG00000145850	91937	T cell immunoglobulin and mucin domain containing 4
TIMP1	ENSG00000102265	7076	TIMP metallopeptidase inhibitor 1
TIRAP	ENSG00000150455	114609	TIR domain containing adaptor protein
TLR1	ENSG00000174125	7096	toll like receptor 1
TLR10	ENSG00000174123	81793	toll like receptor 10
TLR2	ENSG00000137462	7097	toll like receptor 2
TLR3	ENSG00000164342	7098	toll like receptor 3
TLR4	ENSG00000136869	7099	toll like receptor 4
TLR5	ENSG00000187554	7100	toll like receptor 5
TLR6	ENSG00000174130	10333	toll like receptor 6
TLR7	ENSG00000196664	51284	toll like receptor 7
TLR8	ENSG00000101916	51311	toll like receptor 8
TLR9	ENSG00000239732	54106	toll like receptor 9
TMX1	ENSG00000139921	81542	thioredoxin related transmembrane protein 1
TNC	ENSG00000041982	3371	tenascin C
TNF	ENSG00000232810	7124	tumor necrosis factor
TNFAIP1	ENSG00000109079	7126	TNF alpha induced protein 1
TNFAIP2	ENSG00000185215	7127	TNF alpha induced protein 2
TNFAIP3	ENSG00000118503	7128	TNF alpha induced protein 3
TNFAIP6	ENSG00000123610	7130	TNF alpha induced protein 6
TNFRSF10A	ENSG00000104689	8797	TNF receptor superfamily member 10a
TNFRSF10B	ENSG00000120889	8795	TNF receptor superfamily member 10b
TNFRSF10C	ENSG00000173535	8794	TNF receptor superfamily member 10c
TNFRSF10D	ENSG00000173530	8793	TNF receptor superfamily member 10d
TNFRSF11A	ENSG00000141655	8792	TNF receptor superfamily member 11a
TNFRSF11B	ENSG00000164761	4982	TNF receptor superfamily member 11b
TNFRSF12A	ENSG00000006327	51330	TNF receptor superfamily member 12A
TNFRSF13B	ENSG00000240505	23495	TNF receptor superfamily member 13B
TNFRSF13C	ENSG00000159958	115650	TNF receptor superfamily member 13C
TNFRSF14	ENSG00000157873	8764	TNF receptor superfamily member 14
TNFRSF17	ENSG00000048462	608	TNF receptor superfamily member 17
TNFRSF18	ENSG00000186891	8784	TNF receptor superfamily member 18
TNFRSF19	ENSG00000127863	55504	TNF receptor superfamily member 19
TNFRSF1A	ENSG00000067182	7132	TNF receptor superfamily member 1A
TNFRSF1B	ENSG00000028137	7133	TNF receptor superfamily member 1B
TNFRSF21	ENSG00000146072	27242	TNF receptor superfamily member 21
TNFRSF25	ENSG00000215788	8718	TNF receptor superfamily member 25
TNFRSF4	ENSG00000186827	7293	TNF receptor superfamily member 4
TNFRSF6B	ENSG00000243509	8771	TNF receptor superfamily member 6b
TNFRSF8	ENSG00000120949	943	TNF receptor superfamily member 8
TNFRSF9	ENSG00000049249	3604	TNF receptor superfamily member 9
TNFSF10	ENSG00000121858	8743	TNF superfamily member 10
TNFSF11	ENSG00000120659	8600	TNF superfamily member 11
TNFSF12	ENSG00000239697	8742	TNF superfamily member 12
TNFSF13	ENSG00000161955	8741	TNF superfamily member 13
TNFSF13B	ENSG00000102524	10673	TNF superfamily member 13b
TNFSF14	ENSG00000125735	8740	TNF superfamily member 14
TNFSF15	ENSG00000181634	9966	TNF superfamily member 15
TNFSF4	ENSG00000117586	7292	TNF superfamily member 4
TNFSF8	ENSG00000106952	944	TNF superfamily member 8
TNFSF9	ENSG00000125657	8744	TNF superfamily member 9
TOLLIP	ENSG00000078902	54472	toll interacting protein
TONSL	ENSG00000160949	4796	tonsoku like, DNA repair protein
TPT1	ENSG00000133112	7178	tumor protein, translationally-controlled 1
TRADD	ENSG00000102871	8717	TNFRSF1A associated via death domain
TRAF1	ENSG00000056558	7185	TNF receptor associated factor 1
TRAF2	ENSG00000127191	7186	TNF receptor associated factor 2
TRAF3	ENSG00000131323	7187	TNF receptor associated factor 3
TRAF3IP1	ENSG00000204104	26146	TRAF3 interacting protein 1
TRAF4	ENSG00000076604	9618	TNF receptor associated factor 4
TRAF5	ENSG00000082512	7188	TNF receptor associated factor 5
TRAF6	ENSG00000175104	7189	TNF receptor associated factor 6
TRAF7	ENSG00000131653	84231	TNF receptor associated factor 7
TRAIP	ENSG00000183763	10293	TRAF interacting protein
TRAT1	ENSG00000163519	50852	T cell receptor associated transmembrane adaptor 1
TRBC2	ENSG00000211772	28638	T cell receptor beta constant 2
TREM1	ENSG00000124731	54210	triggering receptor expressed on myeloid cells 1
TREM2	ENSG00000095970	54209	triggering receptor expressed on myeloid cells 2
TREML1	ENSG00000161911	340205	triggering receptor expressed on myeloid cells like 1
TRGC1	ENSG00000211689	6966	T cell receptor gamma constant 1
TRGC2	ENSG00000227191	6967	T cell receptor gamma constant 2
TRPM4	ENSG00000130529	54795	transient receptor potential cation channel subfamily M member 4
TSC22D3	ENSG00000157514	1831	TSC22 domain family member 3
TSLP	ENSG00000145777	85480	thymic stromal lymphopoietin
TSPAN7	ENSG00000156298	7102	tetraspanin 7
TSTA3	ENSG00000104522	7264	tissue specific transplantation antigen P35B
TUBB	ENSG00000196230	203068	tubulin beta class I
TXK	ENSG00000074966	7294	TXK tyrosine kinase
TXLNA	ENSG00000084652	200081	taxilin alpha
TYK2	ENSG00000105397	7297	tyrosine kinase 2
TYROBP	ENSG00000011600	7305	TYRO protein tyrosine kinase binding protein
UBD	ENSG00000213886	10537	ubiquitin D
ULBP1	ENSG00000111981	80329	UL16 binding protein 1
ULBP2	ENSG00000131015	80328	UL16 binding protein 2
ULBP3	ENSG00000131019	79465	UL16 binding protein 3
UNG	ENSG00000076248	7374	uracil DNA glycosylase
VAMP3	ENSG00000049245	9341	vesicle associated membrane protein 3
VAMP7	ENSG00000124333	6845	vesicle associated membrane protein 7
VAV1	ENSG00000141968	7409	vav guanine nucleotide exchange factor 1
VAV3	ENSG00000134215	10451	vav guanine nucleotide exchange factor 3
VCAM1	ENSG00000162692	7412	vascular cell adhesion molecule 1
VDR	ENSG00000111424	7421	vitamin D receptor
VEGFA	ENSG00000112715	7422	vascular endothelial growth factor A
VPREB1	ENSG00000169575	7441	V-set pre-B cell surrogate light chain 1
VTCN1	ENSG00000134258	79679	V-set domain containing T cell activation inhibitor 1
VWF	ENSG00000110799	7450	von Willebrand factor
WAS	ENSG00000015285	7454	WASP actin nucleation promoting factor
WASF1	ENSG00000112290	8936	WASP family member 1
WASF2	ENSG00000158195	10163	WASP family member 2
WASF3	ENSG00000132970	10810	WASP family member 3
WIPF1	ENSG00000115935	7456	WAS/WASL interacting protein family member 1
WNT3A	ENSG00000154342	89780	Wnt family member 3A
WWP1	ENSG00000123124	11059	WW domain containing E3 ubiquitin protein ligase 1
XCL1	ENSG00000143184	6375	X-C motif chemokine ligand 1
XCL2	ENSG00000143185	6846	X-C motif chemokine ligand 2
XCR1	ENSG00000173578	2829	X-C motif chemokine receptor 1
XG	ENSG00000124343	7499	Xg glycoprotein (Xg blood group)
XIAP	ENSG00000101966	331	X-linked inhibitor of apoptosis
XK	ENSG00000047597	7504	X-linked Kx blood group
XRCC5	ENSG00000079246	7520	X-ray repair cross complementing 5
YARS	ENSG00000134684	8565	tyrosyl-tRNA synthetase 1
YWHAZ	ENSG00000164924	7534	tyrosine 3-monooxygenase/tryptophan 5-monooxygenase activation protein zeta
ZAP70	ENSG00000115085	7535	zeta chain of T cell receptor associated protein kinase 70
ZEB1	ENSG00000148516	6935	zinc finger E-box binding homeobox 1
ZNF3	ENSG00000166526	7551	zinc finger protein 3
