# Supplementary material for: Dysregulation of Placental Functions and Immune Pathways in Complete Hydatidiform Moles
Source: Int J Mol Sci. 2019 Oct 10;20(20):4999. doi: 10.3390/ijms20204999 (PMC6829352; doi:10.3390/ijms20204999)
Supplement: Supplementary file 1 [file ijms-20-04999-s001.zip › Supplementary_Table_3_Imprinted_genes.xlsx]

## Sheet: Imprinted_genes
Gene symbol	Ensembl ID	Entrez ID	Gene name	Status	Expressed Allele
ABCC9	ENSG00000069431	10060	ATP binding cassette subfamily C member 9	Predicted	Maternal
ABCG8	ENSG00000143921	64241	ATP binding cassette subfamily G member 8	Predicted	Maternal
ACD	ENSG00000102977	65057	ACD shelterin complex subunit and telomerase recruitment factor	Predicted	Maternal
ADAMTS16	ENSG00000145536	170690	ADAM metallopeptidase with thrombospondin type 1 motif 16	Predicted	Maternal
ALDH1L1	ENSG00000144908	10840	aldehyde dehydrogenase 1 family member L1	Predicted	Maternal
ANO1	ENSG00000131620	55107	anoctamin 1	Imprinted	Maternal
APBA1	ENSG00000107282	320	amyloid beta precursor protein binding family A member 1	Predicted	Paternal
ATP10A	ENSG00000206190	57194	ATPase phospholipid transporting 10A (putative)	Imprinted	Maternal
B4GALNT4	ENSG00000182272	338707	beta-1,4-N-acetyl-galactosaminyltransferase 4	Predicted	Maternal
BLCAP	ENSG00000166619	10904	BLCAP apoptosis inducing factor	Imprinted	Isoform Dependent
BMP8B	ENSG00000116985	656	bone morphogenetic protein 8b	Predicted	Paternal
BTNL2	ENSG00000204290	56244	butyrophilin like 2	Predicted	Maternal
C10orf91	ENSG00000180066	170393	chromosome 10 open reading frame 91 (putative)	Predicted	Maternal
C9orf116	ENSG00000160345	138162	chromosome 9 open reading frame 116	Predicted	Paternal
C9orf85	ENSG00000155621	138241	chromosome 9 open reading frame 85	Predicted	Paternal
CALCR	ENSG00000004948	799	calcitonin receptor	Provisional Data	Maternal
CCDC85A	ENSG00000055813	114800	coiled-coil domain containing 85A	Predicted	Paternal
CDH18	ENSG00000145526	1016	cadherin 18	Predicted	Paternal
CDK4	ENSG00000135446	1019	cyclin dependent kinase 4	Predicted	Maternal
CDKN1C	ENSG00000129757	1028	cyclin dependent kinase inhibitor 1C	Imprinted	Maternal
CELF4	ENSG00000101489	56853	CUGBP Elav-like family member 4	Predicted	Maternal
CFAP46	ENSG00000171811	54777	cilia and flagella associated protein 46	Predicted	Maternal
CHMP2A	ENSG00000130724	27243	charged multivesicular body protein 2A	Predicted	Maternal
CHST8	ENSG00000124302	64377	carbohydrate sulfotransferase 8	Predicted	Maternal
COL9A3	ENSG00000092758	1299	collagen type IX alpha 3 chain	Predicted	Maternal
COPG2	ENSG00000158623	26958	coatomer protein complex subunit gamma 2	Conflicting Data	Paternal
COPG2IT1		53844	COPG2 imprinted transcript 1	Imprinted	Paternal
COPS9	ENSG00000172428	150678	COP9 signalosome subunit 9	Predicted	Paternal
CPA4	ENSG00000128510	51200	carboxypeptidase A4	Imprinted	Maternal
CRYBG1	ENSG00000112297	202	crystallin beta-gamma domain containing 1	Imprinted	Paternal
CSF2	ENSG00000164400	1437	colony stimulating factor 2	Predicted	Maternal
CTNNA3	ENSG00000183230	29119	catenin alpha 3	Provisional Data	Maternal
CYP1B1	ENSG00000138061	1545	cytochrome P450 family 1 subfamily B member 1	Predicted	Paternal
DDC	ENSG00000132437	1644	dopa decarboxylase	Imprinted	Isoform Dependent
DGCR6	ENSG00000183628	8214	DiGeorge syndrome critical region gene 6	Imprinted	Random
DGCR6L	ENSG00000128185	85359	DiGeorge syndrome critical region gene 6 like	Imprinted	Random
DIRAS3	ENSG00000162595	9077	DIRAS family GTPase 3	Imprinted	Paternal
DLGAP2	ENSG00000198010	9228	DLG associated protein 2	Imprinted	Paternal
DLK1	ENSG00000185559	8788	delta like non-canonical Notch ligand 1	Imprinted	Paternal
DLX5	ENSG00000105880	1749	distal-less homeobox 5	Imprinted	Maternal
DNMT1	ENSG00000130816	1786	DNA methyltransferase 1	Imprinted	Paternal
DVL1	ENSG00000107404	1855	dishevelled segment polarity protein 1	Predicted	Maternal
E2F7	ENSG00000165891	144455	E2F transcription factor 7	Predicted	Maternal
EGFL7	ENSG00000172889	51162	EGF like domain multiple 7	Predicted	Paternal
ELOA3	ENSG00000183791	162699	elongin A3 family member D	Imprinted	Maternal
EVX1	ENSG00000106038	2128	even-skipped homeobox 1	Predicted	Paternal
FAM50B	ENSG00000145945	26240	family with sequence similarity 50 member B	Imprinted	Paternal
FASTK	ENSG00000164896	10922	Fas activated serine/threonine kinase	Predicted	Maternal
FBRSL1	ENSG00000112787	57666	fibrosin like 1	Predicted	Maternal
FERMT2	ENSG00000073712	10979	fermitin family member 2	Predicted	Paternal
FGFRL1	ENSG00000127418	53834	fibroblast growth factor receptor like 1	Predicted	Maternal
FOXF1	ENSG00000103241	2294	forkhead box F1	Conflicting Data	Maternal
FOXG1	ENSG00000176165	2290	forkhead box G1	Predicted	Paternal
FUCA1	ENSG00000179163	2517	alpha-L-fucosidase 1	Predicted	Paternal
GABRA5	ENSG00000186297	2558	gamma-aminobutyric acid type A receptor alpha5 subunit	Conflicting Data	Paternal
GABRB3	ENSG00000166206	2562	gamma-aminobutyric acid type A receptor beta3 subunit	Conflicting Data	Paternal
GABRG3	ENSG00000182256	2567	gamma-aminobutyric acid type A receptor gamma3 subunit	Conflicting Data	Paternal
GAREM1	ENSG00000141441	64762	GRB2 associated regulator of MAPK1 subtype 1	Predicted	Paternal
GATA3	ENSG00000107485	2625	GATA binding protein 3	Predicted	Paternal
GDAP1L1	ENSG00000124194	78997	ganglioside induced differentiation associated protein 1 like 1	Imprinted	Paternal
GFI1	ENSG00000162676	2672	growth factor independent 1 transcriptional repressor	Predicted	Paternal
GLI3	ENSG00000106571	2737	GLI family zinc finger 3	Predicted	Maternal
GLIS3	ENSG00000107249	169792	GLIS family zinc finger 3	Imprinted	Paternal
GNAS-AS1	ENSG00000235590	149775	GNAS antisense RNA 1	Imprinted	Paternal
GNAS	ENSG00000087460	2778	GNAS complex locus	Imprinted	Isoform Dependent
GPR1	ENSG00000183671	2825	G protein-coupled receptor 1	Imprinted	Paternal
GPT	ENSG00000167701	2875	glutamic--pyruvic transaminase	Predicted	Maternal
GRB10	ENSG00000106070	2887	growth factor receptor bound protein 10	Imprinted	Isoform Dependent
H19	ENSG00000130600	283120	H19 imprinted maternally expressed transcript	Imprinted	Maternal
HES1	ENSG00000114315	3280	hes family bHLH transcription factor 1	Predicted	Paternal
HIST3H2BB	ENSG00000196890	128312	H2B.U histone 1	Predicted	Maternal
HOXA11	ENSG00000005073	3207	homeobox A11	Predicted	Maternal
HOXA2	ENSG00000105996	3199	homeobox A2	Predicted	Maternal
HOXA3	ENSG00000105997	3200	homeobox A3	Predicted	Maternal
HOXA4	ENSG00000197576	3201	homeobox A4	Predicted	Maternal
HOXA5	ENSG00000106004	3202	homeobox A5	Predicted	Maternal
HOXB2	ENSG00000173917	3212	homeobox B2	Predicted	Maternal
HOXB3	ENSG00000120093	3213	homeobox B3	Predicted	Maternal
HOXC4	ENSG00000198353	3221	homeobox C4	Predicted	Maternal
HOXC9	ENSG00000180806	3225	homeobox C9	Predicted	Maternal
HSPA6	ENSG00000173110	3310	heat shock protein family A (Hsp70) member 6	Predicted	Maternal
HTR2A	ENSG00000102468	3356	5-hydroxytryptamine receptor 2A	Conflicting Data	Maternal
HYMAI	ENSG00000283122	57061	hydatidiform mole associated and imprinted	Imprinted	Paternal
IFITM1	ENSG00000185885	8519	interferon induced transmembrane protein 1	Predicted	Maternal
IGF2-AS	ENSG00000099869	51214	IGF2 antisense RNA	Imprinted	Paternal
IGF2	ENSG00000167244	3481	insulin like growth factor 2	Imprinted	Paternal
INPP5F	ENSG00000198825	22876	inositol polyphosphate-5-phosphatase F	Imprinted	Paternal
INS	ENSG00000254647	3630	insulin	Imprinted	Paternal
IRAIN	ENSG00000259424	104472848	IGF1R antisense imprinted non-protein coding RNA	Imprinted	Paternal
ISM1	ENSG00000101230	140862	isthmin 1	Predicted	Paternal
KBTBD3	ENSG00000182359	143879	kelch repeat and BTB domain containing 3	Predicted	Paternal
KCNK9	ENSG00000169427	51305	potassium two pore domain channel subfamily K member 9	Imprinted	Maternal
KCNQ1DN	ENSG00000237941	55539	KCNQ1 downstream neighbor	Imprinted	Maternal
KCNQ1	ENSG00000053918	3784	potassium voltage-gated channel subfamily Q member 1	Imprinted	Maternal
KCNQ1OT1	ENSG00000269821	10984	KCNQ1 opposite strand/antisense transcript 1	Imprinted	Paternal
KLF14	ENSG00000266265	136259	Kruppel like factor 14	Imprinted	Maternal
L3MBTL1	ENSG00000185513	26013	L3MBTL histone methyl-lysine binding protein 1	Imprinted	Paternal
LDB1	ENSG00000198728	8861	LIM domain binding 1	Predicted	Maternal
LILRB4	ENSG00000186818	11006	leukocyte immunoglobulin like receptor B4	Predicted	Maternal
LIN28B	ENSG00000187772	389421	lin-28 homolog B	Imprinted	Paternal
LMX1B	ENSG00000136944	4010	LIM homeobox transcription factor 1 beta	Predicted	Maternal
LRRTM1	ENSG00000162951	347730	leucine rich repeat transmembrane neuronal 1	Imprinted	Paternal
LY6D	ENSG00000167656	8581	lymphocyte antigen 6 family member D	Predicted	Paternal
MAGEL2	ENSG00000254585	54551	MAGE family member L2	Imprinted	Paternal
MAGI2	ENSG00000187391	9863	membrane associated guanylate kinase, WW and PDZ domain containing 2	Imprinted	Maternal
MCTS2P	ENSG00000101898	100101490	MCTS family member 2, pseudogene	Imprinted	Paternal
MEG3	ENSG00000214548	55384	maternally expressed 3	Imprinted	Maternal
MEG8	ENSG00000225746	79104	maternally expressed 8, small nucleolar RNA host gene	Imprinted	Maternal
MEST	ENSG00000106484	4232	mesoderm specific transcript	Imprinted	Paternal
MESTIT1	ENSG00000272701	317751	MEST intronic transcript 1, antisense RNA	Imprinted	Paternal
MIMT1	ENSG00000268654	100073347	MER1 repeat containing imprinted transcript 1	Imprinted	Paternal
MIR296	ENSG00000284040	407022	microRNA 296	Imprinted	Paternal
MIR298	ENSG00000216031	100126296	microRNA 298	Imprinted	Paternal
MIR371A	ENSG00000199031	442916	microRNA 371a	Imprinted	Paternal
MKRN3	ENSG00000179455	7681	makorin ring finger protein 3	Imprinted	Paternal
MPC1	ENSG00000060762	51660	mitochondrial pyruvate carrier 1	Predicted	Paternal
MRAP2	ENSG00000135324	112609	melanocortin 2 receptor accessory protein 2	Predicted	Paternal
MRGBP	ENSG00000101189	55257	MRG domain binding protein	Predicted	Maternal
MZF1	ENSG00000099326	7593	myeloid zinc finger 1	Predicted	Maternal
NAA60	ENSG00000122390	79903	N(alpha)-acetyltransferase 60, NatF catalytic subunit	Imprinted	Maternal
NAP1L5	ENSG00000177432	266812	nucleosome assembly protein 1 like 5	Imprinted	Paternal
NDN	ENSG00000182636	4692	necdin, MAGE family member	Imprinted	Paternal
NDUFA4P1		360165	NDUFA4 pseudogene 1	Predicted	Paternal
NKAIN3	ENSG00000185942	286183	sodium/potassium transporting ATPase interacting 3	Predicted	Paternal
NKX6-2	ENSG00000148826	84504	NK6 homeobox 2	Predicted	Maternal
NLRP2	ENSG00000022556	55655	NLR family pyrin domain containing 2	Imprinted	Maternal
NNAT	ENSG00000053438	4826	neuronatin	Imprinted	Paternal
NPAP1	ENSG00000185823	23742	nuclear pore associated protein 1	Imprinted	Unknown
NTM	ENSG00000182667	50863	neurotrimin	Imprinted	Maternal
OBSCN	ENSG00000154358	84033	obscurin, cytoskeletal calmodulin and titin-interacting RhoGEF	Predicted	Paternal
OR11L1	ENSG00000197591	391189	olfactory receptor family 11 subfamily L member 1	Predicted	Paternal
OSBPL5	ENSG00000021762	114879	oxysterol binding protein like 5	Imprinted	Maternal
OTX1	ENSG00000115507	5013	orthodenticle homeobox 1	Predicted	Maternal
PAOX	ENSG00000148832	196743	polyamine oxidase	Predicted	Maternal
PEG10	ENSG00000242265	23089	paternally expressed 10	Imprinted	Paternal
PEG13	ENSG00000282164	359809	paternally expressed 13	Imprinted	Paternal
PEG3	ENSG00000198300	5178	paternally expressed 3	Imprinted	Paternal
PEX10	ENSG00000157911	5192	peroxisomal biogenesis factor 10	Predicted	Maternal
PHLDA2	ENSG00000181649	7262	pleckstrin homology like domain family A member 2	Imprinted	Maternal
PHPT1	ENSG00000054148	29085	phosphohistidine phosphatase 1	Predicted	Maternal
PKP3	ENSG00000184363	11187	plakophilin 3	Predicted	Maternal
PLAGL1	ENSG00000118495	5325	PLAG1 like zinc finger 1	Imprinted	Paternal
PLPP2	ENSG00000141934	8612	phospholipid phosphatase 2	Predicted	Maternal
PON1	ENSG00000005421	5444	paraoxonase 1	Provisional Data	Maternal
PPP1R9A	ENSG00000158528	55607	protein phosphatase 1 regulatory subunit 9A	Imprinted	Maternal
PRDM16	ENSG00000142611	63976	PR/SET domain 16	Predicted	Paternal
PRR20A	ENSG00000204919	122183	proline rich 20A	Predicted	Maternal
PTPN14	ENSG00000152104	5784	protein tyrosine phosphatase non-receptor type 14	Predicted	Maternal
PURG	ENSG00000172733	29942	purine rich element binding protein G	Predicted	Paternal
PYY2	ENSG00000237575	23615	peptide YY 2 (pseudogene)	Predicted	Paternal
RAB1B	ENSG00000174903	81876	RAB1B, member RAS oncogene family	Predicted	Maternal
RB1	ENSG00000139687	5925	RB transcriptional corepressor 1	Imprinted	Maternal
RBP5	ENSG00000139194	83758	retinol binding protein 5	Imprinted	Maternal
RNU5D-1	ENSG00000200169	26830	RNA, U5D small nuclear 1	Imprinted	Paternal
RPL22	ENSG00000116251	6146	ribosomal protein L22	Predicted	Paternal
RTL1	ENSG00000254656	388015	retrotransposon Gag like 1	Imprinted	Paternal
SALL1	ENSG00000103449	6299	spalt like transcription factor 1	Predicted	Maternal
SDHD	ENSG00000204370	6392	succinate dehydrogenase complex subunit D	Conflicting Data	Paternal
SGCE	ENSG00000127990	8910	sarcoglycan epsilon	Imprinted	Paternal
SGK2	ENSG00000101049	10110	serum/glucocorticoid regulated kinase 2	Imprinted	Paternal
SIM2	ENSG00000159263	6493	SIM bHLH transcription factor 2	Predicted	Paternal
SLC22A18AS	ENSG00000254827	5003	solute carrier family 22 member 18 antisense	Provisional Data	Maternal
SLC22A18	ENSG00000110628	5002	solute carrier family 22 member 18	Imprinted	Maternal
SLC22A2	ENSG00000112499	6582	solute carrier family 22 member 2	Imprinted	Maternal
SLC22A3	ENSG00000146477	6581	solute carrier family 22 member 3	Imprinted	Maternal
SLC26A10	ENSG00000135502	65012	solute carrier family 26 member 10	Predicted	Maternal
SLC4A2	ENSG00000164889	6522	solute carrier family 4 member 2	Predicted	Maternal
SNORD107	ENSG00000276314	91380	small nucleolar RNA, C/D box 107	Imprinted	Paternal
SNORD108	ENSG00000239014	338427	small nucleolar RNA, C/D box 108	Imprinted	Paternal
SNORD109A	ENSG00000274640	338428	small nucleolar RNA, C/D box 109A	Imprinted	Paternal
SNORD109B	ENSG00000239169	338429	small nucleolar RNA, C/D box 109B	Imprinted	Paternal
SNORD115-48	ENSG00000201634	100033822	small nucleolar RNA, C/D box 115-48	Imprinted	Paternal
SNORD116@		692236	small nucleolar RNA, C/D box 116 cluster	Imprinted	Paternal
SNORD64	ENSG00000276610	347686	small nucleolar RNA, C/D box 64	Imprinted	Paternal
SNRPN	ENSG00000128739	6638	small nuclear ribonucleoprotein polypeptide N	Imprinted	Paternal
SNURF	ENSG00000273173	8926	SNRPN upstream reading frame	Imprinted	Paternal
SOX8	ENSG00000005513	30812	SRY-box transcription factor 8	Predicted	Paternal
SPATA31D1	ENSG00000214929	389763	SPATA31 subfamily D member 1	Predicted	Maternal
SPON2	ENSG00000159674	10417	spondin 2	Predicted	Paternal
TFPI2	ENSG00000105825	7980	tissue factor pathway inhibitor 2	Imprinted	Maternal
TIGD1	ENSG00000221944	200765	tigger transposable element derived 1	Predicted	Paternal
TMEM255B	ENSG00000184497	348013	transmembrane protein 255B	Predicted	Maternal
TMEM52	ENSG00000178821	339456	transmembrane protein 52	Predicted	Paternal
TMEM60	ENSG00000135211	85025	transmembrane protein 60	Predicted	Paternal
TMEM88	ENSG00000167874	92162	transmembrane protein 88	Predicted	Maternal
TP53	ENSG00000141510	7157	tumor protein p53	Imprinted
TP73	ENSG00000078900	7161	tumor protein p73	Imprinted	Maternal
TRPM5	ENSG00000070985	29850	transient receptor potential cation channel subfamily M member 5	Provisional Data	Paternal
TSHZ3	ENSG00000121297	57616	teashirt zinc finger homeobox 3	Predicted	Paternal
UBE3A	ENSG00000114062	7337	ubiquitin protein ligase E3A	Imprinted	Maternal
USB1	ENSG00000103005	79650	U6 snRNA biogenesis phosphodiesterase 1	Predicted	Maternal
UVSSA	ENSG00000163945	57654	UV stimulated scaffold protein A	Predicted	Maternal
VAX2	ENSG00000116035	25806	ventral anterior homeobox 2	Predicted	Maternal
VENTX	ENSG00000151650	27287	VENT homeobox	Predicted	Maternal
VTRNA2-1	ENSG00000270123	100126299	vault RNA 2-1	Imprinted	Paternal
WRAP73	ENSG00000116213	49856	WD repeat containing, antisense to TP73	Predicted	Maternal
WT1-AS	ENSG00000183242	51352	WT1 antisense RNA	Imprinted	Paternal
WT1	ENSG00000184937	7490	WT1 transcription factor	Imprinted	Paternal
ZC3H12C	ENSG00000149289	85463	zinc finger CCCH-type containing 12C	Imprinted	Paternal
ZDBF2	ENSG00000204186	57683	zinc finger DBF-type containing 2	Imprinted	Paternal
ZFAT-AS1	ENSG00000248492	594840	ZFAT antisense RNA 1	Imprinted	Paternal
ZFAT	ENSG00000066827	57623	zinc finger and AT-hook domain containing	Imprinted	Paternal
ZFP36L2	ENSG00000152518	678	ZFP36 ring finger protein like 2	Predicted	Maternal
ZIC1	ENSG00000152977	7545	Zic family member 1	Predicted	Maternal
ZIM2	ENSG00000269699	23619	zinc finger imprinted 2	Imprinted	Paternal
ZNF215	ENSG00000149054	7762	zinc finger protein 215	Provisional Data	Maternal
ZNF225	ENSG00000256294	7768	zinc finger protein 225	Predicted	Paternal
ZNF229	ENSG00000278318	7772	zinc finger protein 229	Predicted	Maternal
ZNF597	ENSG00000167981	146434	zinc finger protein 597	Imprinted	Maternal
