# Supplementary material for: Dysregulation of Placental Functions and Immune Pathways in Complete Hydatidiform Moles
Source: Int J Mol Sci. 2019 Oct 10;20(20):4999. doi: 10.3390/ijms20204999 (PMC6829352; doi:10.3390/ijms20204999)
Supplement: Supplementary file 1 [file ijms-20-04999-s001.zip › Supplementary_Table_2_Placenta-specific_genes.xlsx]

## Sheet: Placenta-specific_genes
Gene symbol	Ensembl ID	Entrez ID	Gene name
ABP1	ENSG00000002726	26	amine oxidase copper containing 1
ADAM12	ENSG00000148848	8038	ADAM metallopeptidase domain 12
ADCY3	ENSG00000138031	109	adenylate cyclase 3
ADM	ENSG00000148926	133	adrenomedullin
AFF1	ENSG00000172493	4299	AF4/FMR2 family member 1
AGTR1	ENSG00000144891	185	angiotensin II receptor type 1
AIM1L	ENSG00000176092	55057	crystallin beta-gamma domain containing 2
ALPP	ENSG00000163283	250	alkaline phosphatase, placental
ALPPL2	ENSG00000163286	251	alkaline phosphatase, germ cell
ATP10D	ENSG00000145246	57205	ATPase phospholipid transporting 10D (putative)
AZIN1	ENSG00000155096	51582	antizyme inhibitor 1
B3GNT3	ENSG00000179913	10331	UDP-GlcNAc:betaGal beta-1,3-N-acetylglucosaminyltransferase 3
BMP1	ENSG00000168487	649	bone morphogenetic protein 1
BZW2	ENSG00000136261	28969	basic leucine zipper and W2 domains 2
C4orf19	ENSG00000154274	55286	chromosome 4 open reading frame 19
C6orf145	ENSG00000168994	221749	PX domain containing 1
CAPN6	ENSG00000077274	827	calpain 6
CD46	ENSG00000117335	4179	CD46 molecule
CD59	ENSG00000085063	966	CD59 molecule (CD59 blood group)
CDH5	ENSG00000179776	1003	cadherin 5
CDKN1C	ENSG00000129757	1028	cyclin dependent kinase inhibitor 1C
CGB1	ENSG00000267631	114335	chorionic gonadotropin subunit beta 1
CGB2	ENSG00000104818	114336	chorionic gonadotropin subunit beta 2
CGB3	ENSG00000104827	1082	chorionic gonadotropin subunit beta 3
CGB5	ENSG00000189052	93659	chorionic gonadotropin subunit beta 5
CGB7	ENSG00000196337	94027	chorionic gonadotropin subunit beta 7
CGB8	ENSG00000213030	94115	chorionic gonadotropin subunit beta 8
CHSY1	ENSG00000131873	22856	chondroitin sulfate synthase 1
COBLL1	ENSG00000082438	22837	cordon-bleu WH2 repeat protein like 1
COL4A2	ENSG00000134871	1284	collagen type IV alpha 2 chain
CREB3L2	ENSG00000182158	64764	cAMP responsive element binding protein 3 like 2
CRH	ENSG00000147571	1392	corticotropin releasing hormone
CRIM1	ENSG00000150938	51232	cysteine rich transmembrane BMP regulator 1
CSH1	ENSG00000136488	1442	chorionic somatomammotropin hormone 1
CSH2	ENSG00000213218	1443	chorionic somatomammotropin hormone 2
CSHL1	ENSG00000204414	1444	chorionic somatomammotropin hormone like 1
CYB5R1	ENSG00000159348	51706	cytochrome b5 reductase 1
CYP19A1	ENSG00000137869	1588	cytochrome P450 family 19 subfamily A member 1
DAB2	ENSG00000153071	1601	DAB adaptor protein 2
DAPK1	ENSG00000196730	1612	death associated protein kinase 1
DLG5	ENSG00000151208	9231	discs large MAGUK scaffold protein 5
DUSP4	ENSG00000120875	1846	dual specificity phosphatase 4
DVL3	ENSG00000161202	1857	dishevelled segment polarity protein 3
EBI3	ENSG00000105246	10148	Epstein-Barr virus induced 3
EFHD1	ENSG00000115468	80303	EF-hand domain family member D1
EGFL6	ENSG00000198759	25975	EGF like domain multiple 6
EGFR	ENSG00000146648	1956	epidermal growth factor receptor
ENDOU	ENSG00000111405	8909	endonuclease, poly(U) specific
EPS8L1	ENSG00000131037	54869	EPS8 like 1
ERVFRDE1	ENSG00000244476	405754	endogenous retrovirus group FRD member 1, envelope
ERVWE1	ENSG00000242950	30816	endogenous retrovirus group W member 1, envelope
ESRRG	ENSG00000196482	2104	estrogen related receptor gamma
EXPH5	ENSG00000110723	23086	exophilin 5
F13A1	ENSG00000124491	2162	coagulation factor XIII A chain
FAM176B	ENSG00000142694	55194	eva-1 homolog B
FAM46A	ENSG00000112773	55603	terminal nucleotidyltransferase 5A
FBLN1	ENSG00000077942	2192	fibulin 1
FBN2	ENSG00000138829	2201	fibrillin 2
FLJ11292	ENSG00000233828	55338	long intergenic non-protein coding RNA 1949
FN1	ENSG00000115414	2335	fibronectin 1
FRZB	ENSG00000162998	2487	frizzled related protein
GABRE	ENSG00000102287	2564	gamma-aminobutyric acid type A receptor epsilon subunit
GATA3	ENSG00000107485	2625	GATA binding protein 3
GCM1	ENSG00000137270	8521	glial cells missing transcription factor 1
GDF15	ENSG00000130513	9518	growth differentiation factor 15
GDPD5	ENSG00000158555	81544	glycerophosphodiester phosphodiesterase domain containing 5
GH2	ENSG00000136487	2689	growth hormone 2
GNE	ENSG00000159921	10020	glucosamine (UDP-N-acetyl)-2-epimerase/N-acetylmannosamine kinase
GPC3	ENSG00000147257	2719	glypican 3
GPR126	ENSG00000112414	57211	adhesion G protein-coupled receptor G6
GULP1	ENSG00000144366	51454	GULP PTB domain containing engulfment adaptor 1
HPGD	ENSG00000164120	3248	15-hydroxyprostaglandin dehydrogenase
HSD11B2	ENSG00000176387	3291	hydroxysteroid 11-beta dehydrogenase 2
HSD17B1	ENSG00000108786	3292	hydroxysteroid 17-beta dehydrogenase 1
HSD17B2	ENSG00000086696	3294	hydroxysteroid 17-beta dehydrogenase 2
HSD3B1	ENSG00000203857	3283	hydroxy-delta-5-steroid dehydrogenase, 3 beta- and steroid delta-isomerase 1
IGFBP1	ENSG00000146678	3484	insulin like growth factor binding protein 1
IGFBP3	ENSG00000146674	3486	insulin like growth factor binding protein 3
IL1RL1	ENSG00000115602	9173	interleukin 1 receptor like 1
INSL4	ENSG00000120211	3641	insulin like 4
ITIH5	ENSG00000123243	80760	inter-alpha-trypsin inhibitor heavy chain 5
KISS1	ENSG00000170498	3814	KiSS-1 metastasis suppressor
KRT24	ENSG00000167916	192666	keratin 24
LAMC3	ENSG00000050555	10319	laminin subunit gamma 3
LEP	ENSG00000174697	3952	leptin
LGALS13	ENSG00000105198	29124	galectin 13
LGALS14	ENSG00000006659	56891	galectin 14
LGALS16	ENSG00000249861	148003	galectin 16
LRRC1	ENSG00000137269	55227	leucine rich repeat containing 1
MAFF	ENSG00000185022	23764	MAF bZIP transcription factor F
MAGEA8	ENSG00000156009	4107	MAGE family member A8
MAN1C1	ENSG00000117643	57134	mannosidase alpha class 1C member 1
MAOA	ENSG00000189221	4128	monoamine oxidase A
MEST	ENSG00000106484	4232	mesoderm specific transcript
MMP11	ENSG00000099953	4320	matrix metallopeptidase 11
MORC4	ENSG00000133131	79710	MORC family CW-type zinc finger 4
MS4A4A	ENSG00000110079	51338	membrane spanning 4-domains A4A
PAGE4	ENSG00000101951	9506	PAGE family member 4
PAPPA	ENSG00000182752	5069	pappalysin 1
PAPPA2	ENSG00000116183	60676	pappalysin 2
PCDH1	ENSG00000156453	5097	protocadherin 1
PDE4DIP	ENSG00000178104	9659	phosphodiesterase 4D interacting protein
PGF	ENSG00000119630	5228	placental growth factor
PLAC1	ENSG00000170965	10761	placenta enriched 1
PLAC4	ENSG00000280109	191585	placenta enriched 4
PLAGL1	ENSG00000118495	5325	PLAG1 like zinc finger 1
PLEKHA6	ENSG00000143850	22874	pleckstrin homology domain containing A6
LOC100130449	ENSG00000218416	100130449	pleckstrin homology domain containing A6
PRG2	ENSG00000186652	5553	proteoglycan 2, pro eosinophil major basic protein
PSG1	ENSG00000231924	5669	pregnancy specific beta-1-glycoprotein 1
PSG10	ENSG00000248257	653492	pregnancy specific beta-1-glycoprotein 10, pseudogene
PSG11	ENSG00000243130	5680	pregnancy specific beta-1-glycoprotein 11
PSG2	ENSG00000242221	5670	pregnancy specific beta-1-glycoprotein 2
PSG3	ENSG00000221826	5671	pregnancy specific beta-1-glycoprotein 3
PSG4	ENSG00000243137	5672	pregnancy specific beta-1-glycoprotein 4
PSG5	ENSG00000204941	5673	pregnancy specific beta-1-glycoprotein 5
PSG6	ENSG00000170848	5675	pregnancy specific beta-1-glycoprotein 6
PSG7	ENSG00000221878	5676	pregnancy specific beta-1-glycoprotein 7 (gene/pseudogene)
PSG8	ENSG00000124467	440533	pregnancy specific beta-1-glycoprotein 8
PSG9	ENSG00000183668	5678	pregnancy specific beta-1-glycoprotein 9
PVRL3	ENSG00000177707	25945	nectin cell adhesion molecule 3
RASA1	ENSG00000145715	5921	RAS p21 protein activator 1
RHOBTB1	ENSG00000072422	9886	Rho related BTB domain containing 1
RHOBTB3	ENSG00000164292	22836	Rho related BTB domain containing 3
RYBP	ENSG00000163602	23429	RING1 and YY1 binding protein
S100P	ENSG00000163993	6286	S100 calcium binding protein P
SDC1	ENSG00000115884	6382	syndecan 1
SEMA3B	ENSG00000012171	7869	semaphorin 3B
SERPINB2	ENSG00000197632	5055	serpin family B member 2
SGPP1	ENSG00000126821	81537	sphingosine-1-phosphate phosphatase 1
SH3TC2	ENSG00000169247	79628	SH3 domain and tetratricopeptide repeats 2
SIAH1	ENSG00000196470	6477	siah E3 ubiquitin protein ligase 1
SIGLEC6	ENSG00000105492	946	sialic acid binding Ig like lectin 6
SLC16A4	ENSG00000168679	9122	solute carrier family 16 member 4
SLC19A3	ENSG00000135917	80704	solute carrier family 19 member 3
SLC5A6	ENSG00000138074	8884	solute carrier family 5 member 6
SLC6A2	ENSG00000103546	6530	solute carrier family 6 member 2
SLC9A1	ENSG00000090020	6548	solute carrier family 9 member A1
SMAGP	ENSG00000170545	57228	small cell adhesion glycoprotein
ST3GAL4	ENSG00000110080	6484	ST3 beta-galactoside alpha-2,3-sialyltransferase 4
STS	ENSG00000101846	412	steroid sulfatase
SVEP1	ENSG00000165124	79987	sushi, von Willebrand factor type A, EGF and pentraxin domain containing 1
SYDE1	ENSG00000105137	85360	synapse defective Rho GTPase homolog 1
TAC3	ENSG00000166863	6866	tachykinin precursor 3
TACC2	ENSG00000138162	10579	transforming acidic coiled-coil containing protein 2
TCHH	ENSG00000159450	7062	trichohyalin
TEAD3	ENSG00000007866	7005	TEA domain transcription factor 3
TFAP2A	ENSG00000137203	7020	transcription factor AP-2 alpha
TFAP2C	ENSG00000087510	7022	transcription factor AP-2 gamma
TGM2	ENSG00000198959	7052	transglutaminase 2
THSD7A	ENSG00000005108	221981	thrombospondin type 1 domain containing 7A
TIMP2	ENSG00000035862	7077	TIMP metallopeptidase inhibitor 2
TIMP3	ENSG00000100234	7078	TIMP metallopeptidase inhibitor 3
TMEM2	ENSG00000135048	23670	cell migration inducing hyaluronidase 2
TNS3	ENSG00000136205	64759	tensin 3
TPPP3	ENSG00000159713	51673	tubulin polymerization promoting protein family member 3
TRAM2	ENSG00000065308	9697	translocation associated membrane protein 2
TRIM62	ENSG00000116525	55223	tripartite motif containing 62
TRPV6	ENSG00000165125	55503	transient receptor potential cation channel subfamily V member 6
TUSC3	ENSG00000104723	7991	tumor suppressor candidate 3
UBE2A	ENSG00000077721	7319	ubiquitin conjugating enzyme E2 A
VAV3	ENSG00000134215	10451	vav guanine nucleotide exchange factor 3
VGLL1	ENSG00000102243	51442	vestigial like family member 1
VGLL3	ENSG00000206538	389136	vestigial like family member 3
