# Supplementary material for: Dysregulation of Placental Functions and Immune Pathways in Complete Hydatidiform Moles
Source: Int J Mol Sci. 2019 Oct 10;20(20):4999. doi: 10.3390/ijms20204999 (PMC6829352; doi:10.3390/ijms20204999)
Supplement: Supplementary file 1 [file ijms-20-04999-s001.zip › Supplementary_Table_1_Differentially_expressed_genes.xlsx]

## Sheet: DE_genes
Gene symbol	Ensembl ID	Entrez ID	Gene name	baseMean	log2 fold change	lfcSE	stat	p-value	pFDR
HBB	ENSG00000244734	3043	hemoglobin subunit beta	33412.1	7.74265	0.486363	15.9195	4.64059e-57	4.06168e-54
PAEP	ENSG00000122133	5047	progestagen associated endometrial protein	7444.75	7.11146	0.964823	7.37074	1.69688e-13	2.45233e-12
CP	ENSG00000047457	1356	ceruloplasmin	307.654	7.01141	0.685051	10.2349	1.38361e-24	8.38789e-23
C2CD4B	ENSG00000205502	388125	C2 calcium dependent domain containing 4B	59.1539	6.65517	0.539852	12.3278	6.42085e-35	1.24886e-32
IRX3	ENSG00000177508	79191	iroquois homeobox 3	99.7156	6.31818	0.532709	11.8605	1.89946e-32	2.77083e-30
BEST1	ENSG00000167995	7439	bestrophin 1	801.456	6.23294	0.760082	8.20036	2.39668e-16	5.14772e-15
DSEL	ENSG00000171451	92126	dermatan sulfate epimerase like	88.5297	6.12355	0.254332	24.077	4.35636e-128	3.05032e-124
B4GALNT3	ENSG00000139044	283358	beta-1,4-N-acetyl-galactosaminyltransferase 3	83.1124	5.85187	0.511754	11.4349	2.79805e-30	3.32067e-28
PGR	ENSG00000082175	5241	progesterone receptor	62.018	5.84561	0.486612	12.0129	3.04131e-33	4.89546e-31
ZNF623	ENSG00000183309	9831	zinc finger protein 623	59.4201	5.76518	0.184384	31.2673	1.30045e-214	1.82115e-210
KIAA1324	ENSG00000116299	57535	KIAA1324	79.4763	5.57685	0.462529	12.0573	1.77481e-33	3.03104e-31
IGFBP7	ENSG00000163453	3490	insulin like growth factor binding protein 7	658.18	5.52418	0.459848	12.0131	3.03437e-33	4.89546e-31
RORC	ENSG00000143365	6097	RAR related orphan receptor C	36.0604	5.46563	0.43477	12.5713	3.03625e-36	6.858e-34
DEFB1	ENSG00000164825	1672	defensin beta 1	47.0121	5.44083	0.578965	9.3975	5.58722e-21	2.15547e-19
PKHD1	ENSG00000170927	5314	PKHD1 ciliary IPT domain containing fibrocystin/polyductin	74.8491	5.35631	0.711882	7.52415	5.30647e-14	8.22943e-13
ADCY1	ENSG00000164742	107	adenylate cyclase 1	53.1213	5.32985	0.366446	14.5447	6.31023e-48	2.94562e-45
MAPT	ENSG00000186868	4137	microtubule associated protein tau	23.6359	5.29837	0.482217	10.9875	4.3884e-28	4.15238e-26
PRUNE2	ENSG00000106772	158471	prune homolog 2 with BCH domain	140.931	5.28899	0.49416	10.703	9.85499e-27	7.88625e-25
GALNT15	ENSG00000131386	117248	polypeptide N-acetylgalactosaminyltransferase 15	23.9077	5.18366	0.474127	10.9331	8.00945e-28	7.2834e-26
WDR38	ENSG00000136918	401551	WD repeat domain 38	74.4157	5.11942	1.02313	5.00367	5.62484e-07	2.73576e-06
SNX22	ENSG00000157734	79856	sorting nexin 22	845.012	5.08792	0.969886	5.24589	1.55526e-07	8.36403e-07
C3	ENSG00000125730	718	complement C3	359.406	5.04108	0.499657	10.0891	6.17393e-24	3.43094e-22
HBA2	ENSG00000188536	3040	hemoglobin subunit alpha 2	5986.27	4.95185	0.564685	8.76924	1.79876e-18	5.08886e-17
IER3	ENSG00000137331	8870	immediate early response 3	52.2108	4.93693	0.764399	6.45858	1.05692e-10	9.72476e-10
ABCA13	ENSG00000179869	154664	ATP binding cassette subfamily A member 13	20.8486	4.93531	0.535027	9.22441	2.85138e-20	1.0265e-18
DMTN	ENSG00000158856	2039	dematin actin binding protein	90.1245	4.91059	0.349266	14.0597	6.71516e-45	2.6122e-42
TMPRSS4	ENSG00000137648	56649	transmembrane serine protease 4	38.187	4.88848	0.489199	9.99283	1.63843e-23	8.5614e-22
EHF	ENSG00000135373	26298	ETS homologous factor	53.8612	4.855	0.495284	9.80245	1.09883e-22	5.23401e-21
SAMD11	ENSG00000187634	148398	sterile alpha motif domain containing 11	25.766	4.84642	0.301595	16.0693	4.18847e-58	4.18967e-55
SPATA21	ENSG00000187144	374955	spermatogenesis associated 21	58.2554	4.838	0.345508	14.0026	1.50327e-44	5.53993e-42
CACNA1A	ENSG00000141837	773	calcium voltage-gated channel subunit alpha1 A	50.7379	4.82637	0.372026	12.9732	1.73638e-38	4.58797e-36
GRM1	ENSG00000152822	2911	glutamate metabotropic receptor 1	10.2442	4.77547	0.441683	10.812	3.02066e-27	2.56372e-25
ITGB7	ENSG00000139626	3695	integrin subunit beta 7	15.9707	4.75075	0.359396	13.2187	6.84316e-40	1.99649e-37
SYNC	ENSG00000162520	81493	syncoilin, intermediate filament protein	51.0487	4.72726	0.241714	19.5572	3.58174e-85	8.35978e-82
SCARA5	ENSG00000168079	286133	scavenger receptor class A member 5	61.421	4.66465	0.49446	9.43382	3.95427e-21	1.56428e-19
HLA-G	ENSG00000204632	3135	major histocompatibility complex, class I, G	1910.98	4.65185	0.842244	5.52316	3.32958e-08	2.01763e-07
MEDAG	ENSG00000102802	84935	mesenteric estrogen dependent adipogenesis	38.5493	4.65177	0.488759	9.51751	1.7738e-21	7.32753e-20
FFAR2	ENSG00000126262	2867	free fatty acid receptor 2	12.6399	4.64726	0.321903	14.4368	3.03421e-47	1.32785e-44
NTRK2	ENSG00000148053	4915	neurotrophic receptor tyrosine kinase 2	43.5567	4.64304	0.47678	9.73834	2.06903e-22	9.56261e-21
DAPK2	ENSG00000035664	23604	death associated protein kinase 2	22.0846	4.6309	0.307925	15.039	4.07449e-51	2.37747e-48
ALDH1A2	ENSG00000128918	8854	aldehyde dehydrogenase 1 family member A2	78.7117	4.61415	0.404709	11.4011	4.12689e-30	4.81608e-28
ESR1	ENSG00000091831	2099	estrogen receptor 1	35.777	4.55837	0.290961	15.6666	2.5582e-55	1.94275e-52
RHEX	ENSG00000263961	440712	regulator of hemoglobinization and erythroid cell expansion	47.1391	4.55832	0.631357	7.21987	5.20374e-13	7.08883e-12
KCNJ6	ENSG00000157542	3763	potassium inwardly rectifying channel subfamily J member 6	23.4768	4.53008	0.34671	13.0659	5.15699e-39	1.38882e-36
LIF	ENSG00000128342	3976	LIF interleukin 6 family cytokine	53.0369	4.52748	0.366599	12.35	4.87345e-35	9.74969e-33
SLC5A2	ENSG00000140675	6524	solute carrier family 5 member 2	56.1261	4.50135	0.841596	5.34859	8.86412e-08	4.97738e-07
TMOD1	ENSG00000136842	7111	tropomodulin 1	40.6823	4.49461	0.857432	5.24195	1.58889e-07	8.53174e-07
CAPN12	ENSG00000182472	147968	calpain 12	114.185	4.48111	0.760385	5.89321	3.78775e-09	2.66551e-08
RNF180	ENSG00000164197	285671	ring finger protein 180	21.2639	4.46859	0.44008	10.154	3.17934e-24	1.83224e-22
MUC5B	ENSG00000117983	727897	mucin 5B, oligomeric mucus/gel-forming	45.7774	4.43721	0.428457	10.3563	3.91993e-25	2.61404e-23
IL7R	ENSG00000168685	3575	interleukin 7 receptor	33.9201	4.43369	0.438415	10.113	4.8379e-24	2.73185e-22
KCNT1	ENSG00000107147	57582	potassium sodium-activated channel subfamily T member 1	14.1646	4.41754	0.423287	10.4363	1.69321e-25	1.17969e-23
SLC6A12	ENSG00000111181	6539	solute carrier family 6 member 12	42.4144	4.38076	0.457718	9.57086	1.06021e-21	4.52657e-20
SLC3A1	ENSG00000138079	6519	solute carrier family 3 member 1	38.1254	4.35709	0.596719	7.30175	2.84044e-13	3.98174e-12
TREH	ENSG00000118094	11181	trehalase	19.9524	4.32284	0.45514	9.49784	2.14289e-21	8.80032e-20
TCF20	ENSG00000100207	6942	transcription factor 20	109.616	4.2793	0.236577	18.0884	3.93041e-73	6.11572e-70
TOP3B	ENSG00000100038	8940	DNA topoisomerase III beta	41.3058	4.27378	0.577692	7.39804	1.38213e-13	2.02886e-12
GDF7	ENSG00000143869	151449	growth differentiation factor 7	76.9327	4.26176	0.404557	10.5344	5.99619e-26	4.37347e-24
DNAH9	ENSG00000007174	1770	dynein axonemal heavy chain 9	26.7021	4.25348	0.391546	10.8633	1.72373e-27	1.51818e-25
DNAH7	ENSG00000118997	56171	dynein axonemal heavy chain 7	25.6573	4.25159	0.262536	16.1943	5.53427e-59	5.96168e-56
PCSK1N	ENSG00000102109	27344	proprotein convertase subtilisin/kexin type 1 inhibitor	24.3532	4.24867	0.683382	6.21712	5.06362e-10	4.15413e-09
DMKN	ENSG00000161249	93099	dermokine	30.8034	4.24866	0.308425	13.7753	3.58684e-43	1.25575e-40
DNAH10	ENSG00000197653	196385	dynein axonemal heavy chain 10	27.8271	4.24446	0.443637	9.56742	1.09604e-21	4.66533e-20
PRF1	ENSG00000180644	5551	perforin 1	27.6821	4.23591	0.618514	6.84852	7.46157e-12	8.34599e-11
AOX1	ENSG00000138356	316	aldehyde oxidase 1	48.9063	4.23283	0.614378	6.88961	5.59447e-12	6.39704e-11
NNMT	ENSG00000166741	4837	nicotinamide N-methyltransferase	195.342	4.22973	0.578391	7.31292	2.61392e-13	3.67523e-12
EPCAM	ENSG00000119888	4072	epithelial cell adhesion molecule	72.9894	4.19924	0.43615	9.62797	6.092e-22	2.69976e-20
THBS2	ENSG00000186340	7058	thrombospondin 2	44.9852	4.19795	0.593572	7.07235	1.52331e-12	1.91151e-11
TNC	ENSG00000041982	3371	tenascin C	32.3262	4.19194	0.431043	9.7251	2.35666e-22	1.08561e-20
SH2D6	ENSG00000152292	284948	SH2 domain containing 6	9.42272	4.19114	0.462668	9.05864	1.32087e-19	4.35236e-18
AHNAK2	ENSG00000185567	113146	AHNAK nucleoprotein 2	113.956	4.19064	0.483697	8.66377	4.56422e-18	1.1992e-16
ZNF593	ENSG00000142684	51042	zinc finger protein 593	38.7621	4.17465	0.781746	5.34016	9.2866e-08	5.20198e-07
HLA-F	ENSG00000204642	3134	major histocompatibility complex, class I, F	56.1349	4.17318	0.472475	8.8326	1.02269e-18	2.98369e-17
SLC1A1	ENSG00000106688	6505	solute carrier family 1 member 1	167.769	4.15202	0.484304	8.57318	1.00665e-17	2.52052e-16
CTSW	ENSG00000172543	1521	cathepsin W	21.8771	4.14767	0.494587	8.38612	5.02434e-17	1.16421e-15
L1CAM	ENSG00000198910	3897	L1 cell adhesion molecule	44.02	4.11594	0.448392	9.17934	4.33758e-20	1.52622e-18
LRRC75A	ENSG00000181350	388341	leucine rich repeat containing 75A	281.215	4.11244	0.700163	5.87354	4.26582e-09	2.96561e-08
GPR146	ENSG00000164849	115330	G protein-coupled receptor 146	100.814	4.09802	0.537834	7.61948	2.54697e-14	4.12345e-13
HSPB6	ENSG00000004776	126393	heat shock protein family B (small) member 6	26.6462	4.08786	0.416718	9.80964	1.02331e-22	4.89092e-21
SCN8A	ENSG00000196876	6334	sodium voltage-gated channel alpha subunit 8	23.6862	4.08365	0.381314	10.7094	9.19501e-27	7.4004e-25
IL15	ENSG00000164136	3600	interleukin 15	36.7408	4.07249	0.3592	11.3377	8.53686e-30	9.56401e-28
TOGARAM2	ENSG00000189350	165186	TOG array regulator of axonemal microtubules 2	32.6495	4.0603	0.339565	11.9574	5.94222e-33	9.34999e-31
MYH13	ENSG00000006788	8735	myosin heavy chain 13	15.1162	4.0565	0.446906	9.07685	1.11764e-19	3.72653e-18
MACC1	ENSG00000183742	346389	MET transcriptional regulator MACC1	79.8529	4.05621	0.37719	10.7537	5.69035e-27	4.68751e-25
HPN	ENSG00000105707	3249	hepsin	15.525	4.05493	0.324216	12.5069	6.84647e-36	1.47504e-33
PITPNM3	ENSG00000091622	83394	PITPNM family member 3	23.7634	4.05335	0.336315	12.0523	1.88711e-33	3.18398e-31
NRXN2	ENSG00000110076	9379	neurexin 2	30.1853	4.0514	0.356312	11.3704	5.87352e-30	6.63329e-28
IKZF3	ENSG00000161405	22806	IKAROS family zinc finger 3	30.9886	4.05134	0.469769	8.62411	6.45915e-18	1.66276e-16
CCDC180	ENSG00000197816	100499483	coiled-coil domain containing 180	13.3458	4.02746	0.416728	9.66448	4.268e-22	1.94055e-20
HIC1	ENSG00000177374	3090	HIC ZBTB transcriptional repressor 1	57.8806	4.02229	0.376221	10.6913	1.1181e-26	8.84622e-25
NCAM1	ENSG00000149294	4684	neural cell adhesion molecule 1	44.8465	4.01007	0.671365	5.973	2.32926e-09	1.70423e-08
STUM	ENSG00000203685	375057	stum, mechanosensory transduction mediator homolog	27.0598	4.00265	0.355954	11.2449	2.45496e-29	2.62438e-27
CFAP54	ENSG00000188596	144535	cilia and flagella associated protein 54	19.2139	3.99464	0.304633	13.1129	2.77655e-39	7.77655e-37
FAM83H	ENSG00000180921	286077	family with sequence similarity 83 member H	294.61	3.9912	0.39957	9.98875	1.70717e-23	8.85451e-22
LOXHD1	ENSG00000167210	125336	lipoxygenase homology domains 1	28.8183	3.98168	0.412077	9.66246	4.35295e-22	1.97277e-20
TNFRSF8	ENSG00000120949	943	TNF receptor superfamily member 8	16.9074	3.97643	0.356632	11.15	7.16367e-29	7.26956e-27
B3GALT5	ENSG00000183778	10317	beta-1,3-galactosyltransferase 5	30.3084	3.96548	0.437945	9.05475	1.36879e-19	4.48911e-18
B3GNT4	ENSG00000176383	79369	UDP-GlcNAc:betaGal beta-1,3-N-acetylglucosaminyltransferase 4	51.9947	3.95473	0.775981	5.09643	3.46123e-07	1.74986e-06
HMCN2	ENSG00000148357	256158	hemicentin 2	47.594	3.95412	0.389673	10.1473	3.40659e-24	1.95516e-22
ZFYVE28	ENSG00000159733	57732	zinc finger FYVE-type containing 28	19.9486	3.93866	0.361539	10.8941	1.22913e-27	1.09636e-25
JAML	ENSG00000160593	120425	junction adhesion molecule like	35.4557	3.89976	0.426304	9.14782	5.80931e-20	2.02372e-18
LAMB3	ENSG00000196878	3914	laminin subunit beta 3	240.236	3.89484	0.439855	8.85483	8.38121e-19	2.4814e-17
PPP1R18	ENSG00000146112	170954	protein phosphatase 1 regulatory subunit 18	107.938	3.89307	0.377596	10.3101	6.34045e-25	4.05442e-23
MYO18B	ENSG00000133454	84700	myosin XVIIIB	38.3981	3.8922	0.413713	9.40799	5.05706e-21	1.97195e-19
MAMLD1	ENSG00000013619	10046	mastermind like domain containing 1	15.2222	3.88899	0.329721	11.7948	4.15366e-32	5.87554e-30
RAMP1	ENSG00000132329	10267	receptor activity modifying protein 1	24.7587	3.88445	0.477622	8.13288	4.19206e-16	8.66212e-15
OTOF	ENSG00000115155	9381	otoferlin	16.1767	3.87849	0.443784	8.7396	2.33945e-18	6.48747e-17
ENO3	ENSG00000108515	2027	enolase 3	203.825	3.86947	0.353298	10.9524	6.46956e-28	5.96051e-26
DDIT4	ENSG00000168209	54541	DNA damage inducible transcript 4	189.002	3.86938	0.401042	9.64833	4.99632e-22	2.24979e-20
FYB2	ENSG00000187889	199920	FYN binding protein 2	21.0812	3.86679	0.380313	10.1674	2.77309e-24	1.6181e-22
FHAD1	ENSG00000142621	114827	forkhead associated phosphopeptide binding domain 1	22.9701	3.86039	0.441946	8.73498	2.437e-18	6.74461e-17
CILP	ENSG00000138615	8483	cartilage intermediate layer protein	26.9421	3.85543	0.373337	10.3269	5.3229e-25	3.43511e-23
CAMK1	ENSG00000134072	8536	calcium/calmodulin dependent protein kinase I	20.8804	3.85093	0.310075	12.4193	2.05281e-35	4.29067e-33
CARMIL2	ENSG00000159753	146206	capping protein regulator and myosin 1 linker 2	15.5923	3.84992	0.313191	12.2926	9.93225e-35	1.90536e-32
SHANK1	ENSG00000161681	50944	SH3 and multiple ankyrin repeat domains 1	16.3987	3.84796	0.362818	10.6058	2.80137e-26	2.09788e-24
IGF1	ENSG00000017427	3479	insulin like growth factor 1	181.295	3.83709	0.460948	8.32433	8.48074e-17	1.89719e-15
GRAP2	ENSG00000100351	9402	GRB2 related adaptor protein 2	19.047	3.83507	0.361285	10.6151	2.53518e-26	1.90875e-24
DGAT2	ENSG00000062282	84649	diacylglycerol O-acyltransferase 2	22.2008	3.82372	0.26271	14.5549	5.43576e-48	2.62491e-45
KLF9	ENSG00000119138	687	Kruppel like factor 9	37.071	3.82184	0.444527	8.59754	8.14461e-18	2.07754e-16
ZBTB20	ENSG00000181722	26137	zinc finger and BTB domain containing 20	158.635	3.8197	0.425885	8.96887	2.99562e-19	9.4911e-18
LILRB1	ENSG00000104972	10859	leukocyte immunoglobulin like receptor B1	18.7701	3.79587	0.51875	7.31735	2.52916e-13	3.56681e-12
SLC47A1	ENSG00000142494	55244	solute carrier family 47 member 1	16.9823	3.79498	0.311736	12.1737	4.29045e-34	7.80304e-32
MGAT2	ENSG00000168282	4247	alpha-1,6-mannosyl-glycoprotein 2-beta-N-acetylglucosaminyltransferase	79.9737	3.79152	0.709161	5.34649	8.96782e-08	5.03146e-07
TLCD2	ENSG00000185561	727910	TLC domain containing 2	14.8325	3.78948	0.561902	6.74403	1.54053e-11	1.62208e-10
TG	ENSG00000042832	7038	thyroglobulin	21.2366	3.76965	0.365507	10.3135	6.12395e-25	3.93394e-23
SORCS2	ENSG00000184985	57537	sortilin related VPS10 domain containing receptor 2	12.1246	3.76415	0.400813	9.39129	5.92716e-21	2.28033e-19
SLC44A4	ENSG00000204385	80736	solute carrier family 44 member 4	47.1677	3.74153	0.414371	9.02942	1.72579e-19	5.59442e-18
RNF165	ENSG00000141622	494470	ring finger protein 165	27.8763	3.74094	0.390256	9.58585	9.17008e-22	3.9392e-20
ARSE	ENSG00000157399	415	arylsulfatase L	13.182	3.73046	0.362427	10.293	7.57748e-25	4.75852e-23
DEPTOR	ENSG00000155792	64798	DEP domain containing MTOR interacting protein	122.875	3.71905	0.394484	9.42764	4.19423e-21	1.65454e-19
SPOCK2	ENSG00000107742	9806	SPARC (osteonectin), cwcv and kazal like domains proteoglycan 2	27.5111	3.71711	0.406802	9.13739	6.39783e-20	2.2177e-18
ZACN	ENSG00000186919	353174	zinc activated ion channel	86.2879	3.70972	0.832073	4.4584	8.25722e-06	3.25822e-05
KIAA1257	ENSG00000114656	57501	KIAA1257	11.0675	3.70724	0.334474	11.0838	1.50397e-28	1.46261e-26
PMFBP1	ENSG00000118557	83449	polyamine modulated factor 1 binding protein 1	25.2634	3.70112	0.470222	7.871	3.5181e-15	6.30826e-14
LSMEM2	ENSG00000179564	132228	leucine rich single-pass membrane protein 2	20.1287	3.70031	0.556369	6.65081	2.91487e-11	2.93668e-10
DCDC2	ENSG00000146038	51473	doublecortin domain containing 2	48.6605	3.69878	0.506739	7.29918	2.89532e-13	4.05055e-12
MAPK10	ENSG00000109339	5602	mitogen-activated protein kinase 10	68.1741	3.69614	0.37237	9.92599	3.20904e-23	1.59927e-21
KIF12	ENSG00000136883	113220	kinesin family member 12	68.6965	3.69571	0.591937	6.24343	4.28089e-10	3.55362e-09
MFSD4A	ENSG00000174514	148808	major facilitator superfamily domain containing 4A	39.4824	3.6935	0.37585	9.82708	8.608e-23	4.15677e-21
BCAS1	ENSG00000064787	8537	breast carcinoma amplified sequence 1	22.4277	3.69078	0.293702	12.5664	3.23107e-36	7.18221e-34
P2RX5-TAX1BP3	ENSG00000257950	100533970	P2RX5-TAX1BP3 readthrough (NMD candidate)	25.9033	3.68754	0.573225	6.43297	1.25131e-10	1.13714e-09
PCDHB11	ENSG00000197479	56125	protocadherin beta 11	8.61081	3.67751	0.463877	7.92778	2.23091e-15	4.12158e-14
TRIM67	ENSG00000119283	440730	tripartite motif containing 67	15.5082	3.67591	0.561895	6.542	6.07011e-11	5.80244e-10
KIAA1147	ENSG00000257093	57189	DENN domain containing 11	50.0243	3.67244	0.478079	7.68165	1.57048e-14	2.60889e-13
RUNX3	ENSG00000020633	864	RUNX family transcription factor 3	13.7593	3.67173	0.465467	7.88827	3.06412e-15	5.5655e-14
KCNH1	ENSG00000143473	3756	potassium voltage-gated channel subfamily H member 1	19.0194	3.66605	0.410089	8.93964	3.90425e-19	1.22316e-17
COL4A4	ENSG00000081052	1286	collagen type IV alpha 4 chain	26.2806	3.65929	0.317161	11.5376	8.52484e-31	1.13697e-28
CCDC189	ENSG00000196118	90835	coiled-coil domain containing 189	15.0757	3.65489	0.546488	6.68795	2.26314e-11	2.31167e-10
MYH11	ENSG00000133392	4629	myosin heavy chain 11	72.3225	3.65454	0.675409	5.41086	6.2723e-08	3.64017e-07
GPRC5C	ENSG00000170412	55890	G protein-coupled receptor class C group 5 member C	361.786	3.65346	0.365826	9.98689	1.73949e-23	8.98888e-22
PHKG1	ENSG00000164776	5260	phosphorylase kinase catalytic subunit gamma 1	102.294	3.64753	0.795539	4.58498	4.54028e-06	1.87558e-05
WNK4	ENSG00000126562	65266	WNK lysine deficient protein kinase 4	15.4955	3.64585	0.355329	10.2605	1.06148e-24	6.5774e-23
C11orf96	ENSG00000187479	387763	chromosome 11 open reading frame 96	29.5681	3.64423	0.381256	9.55847	1.19513e-21	5.04113e-20
IQANK1	ENSG00000203499	642574	IQ motif and ankyrin repeat containing 1	73.1829	3.64051	0.569748	6.38968	1.66229e-10	1.47707e-09
CLEC11A	ENSG00000105472	6320	C-type lectin domain containing 11A	134.23	3.63711	0.353004	10.3033	6.80785e-25	4.3335e-23
MEFV	ENSG00000103313	4210	MEFV innate immuity regulator, pyrin	21.8722	3.63459	0.326056	11.1471	7.39368e-29	7.449e-27
CPNE6	ENSG00000100884	9362	copine 6	14.2812	3.63431	0.382848	9.49284	2.24825e-21	9.20599e-20
ALPL	ENSG00000162551	249	alkaline phosphatase, biomineralization associated	113.364	3.6319	0.66524	5.45953	4.77408e-08	2.82571e-07
ATOH8	ENSG00000168874	84913	atonal bHLH transcription factor 8	47.2021	3.62914	0.33933	10.695	1.07369e-26	8.54314e-25
VIL1	ENSG00000127831	7429	villin 1	39.2726	3.62043	0.80335	4.50666	6.58548e-06	2.64834e-05
KLF13	ENSG00000169926	51621	Kruppel like factor 13	239.774	3.61618	0.575683	6.28154	3.35234e-10	2.83178e-09
HLA-A	ENSG00000206503	3105	major histocompatibility complex, class I, A	508.655	3.61419	0.557782	6.47958	9.19801e-11	8.55874e-10
MAP3K15	ENSG00000180815	389840	mitogen-activated protein kinase kinase kinase 15	18.1642	3.61219	0.711277	5.07846	3.80504e-07	1.90715e-06
CXCL8	ENSG00000169429	3576	C-X-C motif chemokine ligand 8	61.5441	3.61059	0.817828	4.41485	1.01079e-05	3.91241e-05
ILK	ENSG00000166333	3611	integrin linked kinase	145.425	3.60938	0.62387	5.78547	7.23099e-09	4.84743e-08
GLB1L2	ENSG00000149328	89944	galactosidase beta 1 like 2	32.162	3.60234	0.359581	10.0181	1.26864e-23	6.70414e-22
G0S2	ENSG00000123689	50486	G0/G1 switch 2	72.4561	3.60056	0.426644	8.43926	3.19354e-17	7.5417e-16
MUC16	ENSG00000181143	94025	mucin 16, cell surface associated	552.517	3.59184	0.597155	6.01492	1.79974e-09	1.34419e-08
FAM184B	ENSG00000047662	27146	family with sequence similarity 184 member B	31.9157	3.57996	0.736375	4.86159	1.16445e-06	5.36062e-06
DOC2B	ENSG00000272636	8447	double C2 domain beta	17.7615	3.57929	0.493128	7.25834	3.91856e-13	5.40645e-12
NXPH3	ENSG00000182575	11248	neurexophilin 3	44.9461	3.57436	0.332951	10.7354	6.9433e-27	5.6862e-25
PDE2A	ENSG00000186642	5138	phosphodiesterase 2A	22.5	3.57044	0.349649	10.2115	1.7608e-24	1.06286e-22
SERPINE3	ENSG00000253309	647174	serpin family E member 3	11.5465	3.56956	0.572815	6.23161	4.6167e-10	3.82105e-09
MCF2L2	ENSG00000053524	23101	MCF.2 cell line derived transforming sequence-like 2	62.5993	3.56226	0.778268	4.57716	4.71322e-06	1.94415e-05
S100A8	ENSG00000143546	6279	S100 calcium binding protein A8	59.4332	3.55475	0.49693	7.15343	8.46379e-13	1.10773e-11
CCDC107	ENSG00000159884	203260	coiled-coil domain containing 107	24.3219	3.55431	0.577272	6.15708	7.40961e-10	5.91586e-09
ADGRG4	ENSG00000156920	139378	adhesion G protein-coupled receptor G4	15.2399	3.54558	0.468281	7.57148	3.68986e-14	5.86524e-13
CXCR2	ENSG00000180871	3579	C-X-C motif chemokine receptor 2	33.7924	3.54489	0.333843	10.6184	2.44644e-26	1.85189e-24
MYO1G	ENSG00000136286	64005	myosin IG	26.938	3.54284	0.351433	10.0811	6.69614e-24	3.70643e-22
NRAP	ENSG00000197893	4892	nebulin related anchoring protein	15.1063	3.54035	0.432433	8.18705	2.67697e-16	5.70587e-15
ZNF707	ENSG00000181135	286075	zinc finger protein 707	57.9221	3.53919	0.355163	9.96498	2.16925e-23	1.10066e-21
MIA2	ENSG00000150527	4253	MIA SH3 domain ER export factor 2	109.276	3.53899	0.434652	8.14214	3.88367e-16	8.06928e-15
ABLIM2	ENSG00000163995	84448	actin binding LIM protein family member 2	15.6045	3.52888	0.704904	5.00618	5.55196e-07	2.7034e-06
KLHL13	ENSG00000003096	90293	kelch like family member 13	18.691	3.52744	0.447418	7.88398	3.17106e-15	5.73604e-14
LEP	ENSG00000174697	3952	leptin	6372.49	3.52205	0.650854	5.41143	6.25226e-08	3.63004e-07
OGDHL	ENSG00000197444	55753	oxoglutarate dehydrogenase like	14.3876	3.51809	0.441141	7.97497	1.52412e-15	2.91582e-14
MSANTD1	ENSG00000188981	345222	Myb/SANT DNA binding domain containing 1	12.9059	3.51632	0.378873	9.281	1.67899e-20	6.17129e-19
ASRGL1	ENSG00000162174	80150	asparaginase and isoaspartyl peptidase 1	43.5548	3.51158	0.295833	11.8701	1.69237e-32	2.52127e-30
LRRK2	ENSG00000188906	120892	leucine rich repeat kinase 2	112.249	3.49841	0.497563	7.03109	2.04925e-12	2.51293e-11
SLC25A48	ENSG00000145832	153328	solute carrier family 25 member 48	10.6227	3.49759	0.465987	7.50578	6.1066e-14	9.43894e-13
ZNF251	ENSG00000198169	90987	zinc finger protein 251	32.888	3.49673	0.409653	8.53584	1.39136e-17	3.41236e-16
MT1G	ENSG00000125144	4495	metallothionein 1G	42.7025	3.49491	0.625026	5.59163	2.24945e-08	1.40568e-07
ACSBG1	ENSG00000103740	23205	acyl-CoA synthetase bubblegum family member 1	53.5895	3.49361	0.836573	4.1761	2.96549e-05	0.000105349
DTX1	ENSG00000135144	1840	deltex E3 ubiquitin ligase 1	19.3304	3.48014	0.417883	8.32802	8.22029e-17	1.84187e-15
CARMIL3	ENSG00000186648	90668	capping protein regulator and myosin 1 linker 3	21.0872	3.47886	0.345616	10.0657	7.83375e-24	4.28531e-22
COL12A1	ENSG00000111799	1303	collagen type XII alpha 1 chain	90.5485	3.47593	0.468475	7.41968	1.17402e-13	1.73794e-12
CBFA2T3	ENSG00000129993	863	CBFA2/RUNX1 partner transcriptional co-repressor 3	11.7064	3.47258	0.456096	7.61371	2.66345e-14	4.29218e-13
ITGA10	ENSG00000143127	8515	integrin subunit alpha 10	15.9855	3.47161	0.346712	10.0129	1.33709e-23	7.03932e-22
SLA2	ENSG00000101082	84174	Src like adaptor 2	29.7571	3.47011	0.64601	5.3716	7.80417e-08	4.44628e-07
ATP10A	ENSG00000206190	57194	ATPase phospholipid transporting 10A (putative)	29.3597	3.4607	0.362148	9.55604	1.22352e-21	5.14538e-20
PATL2	ENSG00000229474	197135	PAT1 homolog 2	16.7855	3.45863	0.338984	10.2029	1.92398e-24	1.14653e-22
ADAM23	ENSG00000114948	8745	ADAM metallopeptidase domain 23	16.0087	3.45644	0.413876	8.35139	6.74634e-17	1.52626e-15
TFR2	ENSG00000106327	7036	transferrin receptor 2	12.671	3.44416	0.395268	8.71348	2.94673e-18	8.01282e-17
GGT5	ENSG00000099998	2687	gamma-glutamyltransferase 5	26.2916	3.44329	0.309737	11.1168	1.0391e-28	1.02476e-26
LOC400499	ENSG00000188897	400499	gamma-glutamyltransferase 5	50.334	3.44198	0.277243	12.415	2.16578e-35	4.46023e-33
PLIN5	ENSG00000214456	440503	perilipin 5	8.27343	3.44046	0.356862	9.64087	5.37298e-22	2.41164e-20
ADGRE2	ENSG00000127507	30817	adhesion G protein-coupled receptor E2	31.5735	3.43567	0.40119	8.5637	1.09302e-17	2.70913e-16
SALL4	ENSG00000101115	57167	spalt like transcription factor 4	12.0848	3.4356	0.48295	7.11378	1.12907e-12	1.44397e-11
FAM227A	ENSG00000184949	646851	family with sequence similarity 227 member A	20.9783	3.43546	0.333708	10.2948	7.43861e-25	4.69611e-23
ATG10	ENSG00000152348	83734	autophagy related 10	513.86	3.43386	0.544606	6.30522	2.87783e-10	2.45739e-09
SLC34A2	ENSG00000157765	10568	solute carrier family 34 member 2	320.688	3.43287	0.45285	7.58059	3.43995e-14	5.48044e-13
SHC3	ENSG00000148082	53358	SHC adaptor protein 3	20.0879	3.42972	0.253879	13.5092	1.37934e-41	4.39007e-39
SLC38A5	ENSG00000017483	92745	solute carrier family 38 member 5	18.9373	3.42919	0.344084	9.96614	2.14401e-23	1.09181e-21
PLLP	ENSG00000102934	51090	plasmolipin	83.4907	3.42571	0.517778	6.61618	3.68596e-11	3.63253e-10
HLA-B	ENSG00000234745	3106	major histocompatibility complex, class I, B	952.812	3.42502	0.485611	7.053	1.75095e-12	2.17186e-11
ADM2	ENSG00000128165	79924	adrenomedullin 2	15.853	3.42228	0.399191	8.57304	1.00792e-17	2.52052e-16
BHMT2	ENSG00000132840	23743	betaine--homocysteine S-methyltransferase 2	10.3668	3.42113	0.367294	9.31443	1.22607e-20	4.53031e-19
DLEC1	ENSG00000008226	9940	DLEC1 cilia and flagella associated protein	40.8983	3.42079	0.416626	8.21071	2.19876e-16	4.76647e-15
C11orf21	ENSG00000110665	29125	chromosome 11 open reading frame 21	14.0214	3.41898	0.363247	9.41227	4.85513e-21	1.8992e-19
MOAP1	ENSG00000165943	64112	modulator of apoptosis 1	53.241	3.41469	0.758595	4.50133	6.75289e-06	2.70889e-05
IFI27	ENSG00000165949	3429	interferon alpha inducible protein 27	157.985	3.41424	0.534456	6.38825	1.67795e-10	1.4891e-09
DEXI	ENSG00000182108	28955	Dexi homolog	36.1191	3.41386	0.818003	4.17341	3.00079e-05	0.000106495
ZSCAN32	ENSG00000140987	54925	zinc finger and SCAN domain containing 32	24.6972	3.41279	0.17389	19.6261	9.25136e-86	2.59112e-82
SCN5A	ENSG00000183873	6331	sodium voltage-gated channel alpha subunit 5	26.5013	3.41102	0.378682	9.0076	2.10614e-19	6.76476e-18
IL21R	ENSG00000103522	50615	interleukin 21 receptor	17.0633	3.41074	0.47788	7.13724	9.52211e-13	1.23356e-11
SNED1	ENSG00000162804	25992	sushi, nidogen and EGF like domains 1	90.8325	3.40441	0.3015	11.2916	1.44382e-29	1.56738e-27
LMNTD2	ENSG00000185522	256329	lamin tail domain containing 2	18.6675	3.40287	0.48923	6.95557	3.51143e-12	4.15672e-11
IL17D	ENSG00000172458	53342	interleukin 17D	35.1706	3.40243	0.369134	9.21732	3.04614e-20	1.08822e-18
SLC9A3	ENSG00000066230	6550	solute carrier family 9 member A3	25.7054	3.39979	0.528044	6.43847	1.20684e-10	1.09928e-09
PAX8	ENSG00000125618	7849	paired box 8	206.99	3.39473	0.330964	10.2571	1.09983e-24	6.69653e-23
CACNA1D	ENSG00000157388	776	calcium voltage-gated channel subunit alpha1 D	61.7316	3.38853	0.317527	10.6716	1.38176e-26	1.08101e-24
MARCH8	ENSG00000165406	220972	membrane associated ring-CH-type finger 8	161.59	3.38172	0.304642	11.1006	1.24566e-28	1.21987e-26
CCN5	ENSG00000064205	8839	cellular communication network factor 5	8.56897	3.37869	0.412425	8.19224	2.56404e-16	5.49034e-15
CD96	ENSG00000153283	10225	CD96 molecule	30.382	3.37584	0.463481	7.28367	3.24857e-13	4.50872e-12
GRAP	ENSG00000154016	10750	GRB2 related adaptor protein	12.5489	3.37253	0.392444	8.59366	8.4245e-18	2.14114e-16
SLC35F4	ENSG00000151812	341880	solute carrier family 35 member F4	7.72332	3.3701	0.424085	7.94675	1.91466e-15	3.57982e-14
FEM1A	ENSG00000141965	55527	fem-1 homolog A	186.924	3.36834	0.752646	4.47533	7.62932e-06	3.02751e-05
IMPG2	ENSG00000081148	50939	interphotoreceptor matrix proteoglycan 2	14.5682	3.3489	0.357061	9.37906	6.65663e-21	2.54698e-19
IRF7	ENSG00000185507	3665	interferon regulatory factor 7	100.896	3.34827	0.307836	10.8768	1.48657e-27	1.31759e-25
FOXO1	ENSG00000150907	2308	forkhead box O1	252.615	3.34558	0.325827	10.268	9.82589e-25	6.11563e-23
GADD45A	ENSG00000116717	1647	growth arrest and DNA damage inducible alpha	255.714	3.34257	0.419924	7.95994	1.7213e-15	3.2707e-14
MTUS2	ENSG00000132938	23281	microtubule associated scaffold protein 2	20.0805	3.337	0.429797	7.76412	8.22148e-15	1.4207e-13
MMACHC	ENSG00000132763	25974	metabolism of cobalamin associated C	305.666	3.33437	0.13863	24.0523	7.90684e-128	3.69091e-124
RHOF	ENSG00000139725	54509	ras homolog family member F, filopodia associated	62.9057	3.33407	0.414971	8.03446	9.39905e-16	1.85648e-14
CGB2	ENSG00000104818	114336	chorionic gonadotropin subunit beta 2	47.6277	3.33397	0.714943	4.66326	3.11234e-06	1.32518e-05
TNNI1	ENSG00000159173	7135	troponin I1, slow skeletal type	16.767	3.32551	0.403464	8.2424	1.68785e-16	3.71062e-15
EMILIN3	ENSG00000183798	90187	elastin microfibril interfacer 3	9.84758	3.32386	0.469831	7.07459	1.49891e-12	1.88427e-11
SCNN1A	ENSG00000111319	6337	sodium channel epithelial 1 alpha subunit	75.0569	3.32305	0.376251	8.83201	1.02816e-18	2.99341e-17
MPZL2	ENSG00000149573	10205	myelin protein zero like 2	38.6707	3.31276	0.513272	6.45419	1.08798e-10	9.99088e-10
CADM4	ENSG00000105767	199731	cell adhesion molecule 4	15.11	3.31007	0.320077	10.3415	4.57474e-25	3.00773e-23
ARL2BP	ENSG00000102931	23568	ADP ribosylation factor like GTPase 2 binding protein	68.3956	3.3098	0.574873	5.75743	8.54021e-09	5.65204e-08
GLIS2	ENSG00000126603	84662	GLIS family zinc finger 2	40.1607	3.30562	0.277787	11.8999	1.18553e-32	1.80458e-30
FAM107A	ENSG00000168309	11170	family with sequence similarity 107 member A	25.3921	3.3026	0.394027	8.38165	5.21927e-17	1.20018e-15
TRIM7	ENSG00000146054	81786	tripartite motif containing 7	13.1311	3.30154	0.353581	9.33743	9.87042e-21	3.70577e-19
LILRB3	ENSG00000204577	11025	leukocyte immunoglobulin like receptor B3	27.3905	3.3007	0.270091	12.2207	2.41048e-34	4.44163e-32
SRRM5	ENSG00000226763	100170229	serine/arginine repetitive matrix 5	17.768	3.29325	0.403692	8.15785	3.41042e-16	7.13894e-15
CFAP74	ENSG00000142609	85452	cilia and flagella associated protein 74	21.0573	3.29226	0.390009	8.44151	3.13267e-17	7.41046e-16
ABCC3	ENSG00000108846	8714	ATP binding cassette subfamily C member 3	129.286	3.2892	0.304259	10.8105	3.06981e-27	2.58973e-25
CRACR2A	ENSG00000130038	84766	calcium release activated channel regulator 2A	41.8061	3.28705	0.288727	11.3846	4.98835e-30	5.72597e-28
COL11A2	ENSG00000204248	1302	collagen type XI alpha 2 chain	23.8043	3.28342	0.438437	7.48891	6.94459e-14	1.06753e-12
RNF150	ENSG00000170153	57484	ring finger protein 150	40.7127	3.27915	0.369691	8.86998	7.3158e-19	2.1938e-17
FTH1	ENSG00000167996	2495	ferritin heavy chain 1	1566.49	3.2771	0.257038	12.7495	3.13877e-37	7.45005e-35
LIPH	ENSG00000163898	200879	lipase H	54.5699	3.27465	0.445037	7.35815	1.86476e-13	2.67563e-12
SLC15A1	ENSG00000088386	6564	solute carrier family 15 member 1	141.808	3.27259	0.47523	6.88633	5.72514e-12	6.51828e-11
PPP1R3G	ENSG00000219607	648791	protein phosphatase 1 regulatory subunit 3G	47.8602	3.267	0.325636	10.0327	1.0951e-23	5.87577e-22
YPEL1	ENSG00000100027	29799	yippee like 1	38.877	3.26385	0.56944	5.73169	9.94356e-09	6.50699e-08
PCARE	ENSG00000179270	388939	photoreceptor cilium actin regulator	22.1242	3.26251	0.464269	7.02721	2.10698e-12	2.57921e-11
ADAMTS20	ENSG00000173157	80070	ADAM metallopeptidase with thrombospondin type 1 motif 20	652.068	3.25652	0.707837	4.60066	4.21157e-06	1.75011e-05
MTSS2	ENSG00000132613	92154	MTSS I-BAR domain containing 2	574.782	3.24898	0.347158	9.35879	8.06538e-21	3.04441e-19
ADRA2A	ENSG00000150594	150	adrenoceptor alpha 2A	48.6406	3.24731	0.403309	8.05166	8.16808e-16	1.63175e-14
F2R	ENSG00000181104	2149	coagulation factor II thrombin receptor	63.5922	3.24654	0.33845	9.59239	8.60719e-22	3.73173e-20
EMC6	ENSG00000127774	83460	ER membrane protein complex subunit 6	26.2463	3.24635	0.498071	6.51785	7.13216e-11	6.7577e-10
RPH3AL	ENSG00000181031	9501	rabphilin 3A like (without C2 domains)	21.7267	3.24547	0.359663	9.02366	1.81913e-19	5.86983e-18
ZNF135	ENSG00000176293	7694	zinc finger protein 135	99.9924	3.23515	0.540373	5.98689	2.13888e-09	1.57646e-08
ADD2	ENSG00000075340	119	adducin 2	33.5373	3.22634	0.522567	6.17403	6.65725e-10	5.37586e-09
PKD1L1	ENSG00000158683	168507	polycystin 1 like 1, transient receptor potential channel interacting	20.7921	3.22574	0.318298	10.1343	3.88988e-24	2.22343e-22
HR	ENSG00000168453	55806	HR lysine demethylase and nuclear receptor corepressor	42.8491	3.22475	0.414674	7.77658	7.45094e-15	1.29619e-13
SNCA	ENSG00000145335	6622	synuclein alpha	168.502	3.21883	0.363262	8.86089	7.93757e-19	2.36506e-17
GRM6	ENSG00000113262	2916	glutamate metabotropic receptor 6	13.3919	3.21336	0.352163	9.12462	7.1988e-20	2.46711e-18
ZFHX2	ENSG00000136367	85446	zinc finger homeobox 2	31.6084	3.2133	0.357513	8.98791	2.51976e-19	8.03798e-18
PAX6	ENSG00000007372	5080	paired box 6	34.1926	3.21287	0.364807	8.80703	1.28509e-18	3.67798e-17
PDE4C	ENSG00000105650	5143	phosphodiesterase 4C	18.8033	3.20985	0.351754	9.12526	7.15641e-20	2.46711e-18
P4HA3	ENSG00000149380	283208	prolyl 4-hydroxylase subunit alpha 3	23.6658	3.20953	0.376796	8.51796	1.62392e-17	3.94132e-16
SLC26A1	ENSG00000145217	10861	solute carrier family 26 member 1	69.6019	3.20746	0.542496	5.9124	3.37158e-09	2.39917e-08
TMEM200B	ENSG00000253304	399474	transmembrane protein 200B	48.6737	3.20203	0.350502	9.13555	6.50724e-20	2.25006e-18
MISP	ENSG00000099812	126353	mitotic spindle positioning	26.9277	3.19773	0.504988	6.33229	2.41547e-10	2.08229e-09
FAM83F	ENSG00000133477	113828	family with sequence similarity 83 member F	80.2332	3.19654	0.529536	6.03651	1.57487e-09	1.18572e-08
PLA2G2F	ENSG00000158786	64600	phospholipase A2 group IIF	39.3492	3.19637	0.450904	7.0888	1.35281e-12	1.71601e-11
BAIAP2L2	ENSG00000128298	80115	BAR/IMD domain containing adaptor protein 2 like 2	20.3231	3.19218	0.319572	9.98891	1.70441e-23	8.85451e-22
AMN	ENSG00000166126	81693	amnion associated transmembrane protein	39.0387	3.19102	0.452666	7.0494	1.79695e-12	2.22301e-11
IL31RA	ENSG00000164509	133396	interleukin 31 receptor A	11.2821	3.18658	0.456515	6.98023	2.9469e-12	3.54235e-11
KIRREL3	ENSG00000149571	84623	kirre like nephrin family adhesion molecule 3	24.0582	3.17919	0.363483	8.74645	2.20173e-18	6.14203e-17
NPHP1	ENSG00000144061	4867	nephrocystin 1	26.1773	3.17815	0.356839	8.9064	5.27167e-19	1.61896e-17
TBX19	ENSG00000143178	9095	T-box transcription factor 19	12.9567	3.17398	0.306542	10.3542	4.00719e-25	2.65956e-23
IDUA	ENSG00000127415	3425	alpha-L-iduronidase	33.9088	3.17116	0.290545	10.9145	9.82399e-28	8.81892e-26
LHX2	ENSG00000106689	9355	LIM homeobox 2	38.7962	3.17099	0.528858	5.99591	2.02348e-09	1.4993e-08
SOD2	ENSG00000112096	6648	superoxide dismutase 2	1657.29	3.16901	0.354252	8.94563	3.69837e-19	1.16386e-17
FRRS1L	ENSG00000260230	23732	ferric chelate reductase 1 like	11.1405	3.1656	0.355457	8.90573	5.30368e-19	1.62523e-17
PDZD7	ENSG00000186862	79955	PDZ domain containing 7	35.3399	3.16498	0.358453	8.82955	1.05098e-18	3.05351e-17
CLN8	ENSG00000182372	2055	CLN8 transmembrane ER and ERGIC protein	117.059	3.16453	0.688546	4.59596	4.30751e-06	1.78786e-05
PKD1L2	ENSG00000166473	114780	polycystin 1 like 2 (gene/pseudogene)	75.0109	3.16103	0.397925	7.94379	1.96098e-15	3.65666e-14
HAS3	ENSG00000103044	3038	hyaluronan synthase 3	61.3508	3.16094	0.257665	12.2677	1.35116e-34	2.55698e-32
DUSP8	ENSG00000184545	1850	dual specificity phosphatase 8	48.1368	3.15343	0.399696	7.88956	3.03249e-15	5.51519e-14
HPX	ENSG00000110169	3263	hemopexin	8.3278	3.15166	0.434354	7.25597	3.98789e-13	5.48947e-12
SORL1	ENSG00000137642	6653	sortilin related receptor 1	312.496	3.14944	0.357953	8.79848	1.38687e-18	3.95554e-17
NLRP12	ENSG00000142405	91662	NLR family pyrin domain containing 12	18.9105	3.14638	0.295671	10.6415	1.91051e-26	1.46201e-24
TMEM255B	ENSG00000184497	348013	transmembrane protein 255B	18.0684	3.14426	0.384369	8.18031	2.83124e-16	5.98923e-15
ZNF385C	ENSG00000187595	201181	zinc finger protein 385C	16.5375	3.14268	0.366112	8.58395	9.1673e-18	2.31731e-16
CC2D2B	ENSG00000188649	387707	coiled-coil and C2 domain containing 2B	24.1646	3.13337	0.510608	6.13655	8.43309e-10	6.67083e-09
FCGR3B	ENSG00000162747	2215	Fc fragment of IgG receptor IIIb	63.4308	3.13284	0.733754	4.26961	1.95818e-05	7.18616e-05
OAZ3	ENSG00000143450	51686	ornithine decarboxylase antizyme 3	23.9119	3.13162	0.389755	8.03483	9.37094e-16	1.85354e-14
DNAH17	ENSG00000187775	8632	dynein axonemal heavy chain 17	61.6675	3.13147	0.312059	10.0349	1.07115e-23	5.76939e-22
SLC14A1	ENSG00000141469	6563	solute carrier family 14 member 1 (Kidd blood group)	17.5976	3.12911	0.331926	9.42713	4.21462e-21	1.65791e-19
ABO	ENSG00000175164	28	ABO, alpha 1-3-N-acetylgalactosaminyltransferase and alpha 1-3-galactosyltransferase	18.0362	3.12685	0.354433	8.82211	1.12328e-18	3.25007e-17
KCNJ15	ENSG00000157551	3772	potassium inwardly rectifying channel subfamily J member 15	30.6152	3.12541	0.325937	9.589	8.89395e-22	3.84416e-20
LY75	ENSG00000054219	4065	lymphocyte antigen 75	11.283	3.12532	0.474912	6.58083	4.67817e-11	4.53064e-10
ZNF888	ENSG00000213793	388559	zinc finger protein 888	78.4701	3.12339	0.196507	15.8945	6.91418e-57	5.69565e-54
C3orf20	ENSG00000131379	84077	chromosome 3 open reading frame 20	10.8153	3.11992	0.357251	8.73313	2.47715e-18	6.84222e-17
CCDC141	ENSG00000163492	285025	coiled-coil domain containing 141	39.6134	3.11327	0.350149	8.89129	6.04014e-19	1.83979e-17
TNXB	ENSG00000168477	7148	tenascin XB	309.74	3.11117	0.514807	6.04337	1.50929e-09	1.14003e-08
MYO16	ENSG00000041515	23026	myosin XVI	17.4045	3.1099	0.357158	8.70735	3.11057e-18	8.40935e-17
CD226	ENSG00000150637	10666	CD226 molecule	30.8887	3.0999	0.356981	8.68366	3.8322e-18	1.02027e-16
TSPAN8	ENSG00000127324	7103	tetraspanin 8	42.0337	3.09733	0.463887	6.6769	2.44054e-11	2.48201e-10
CAPN11	ENSG00000137225	11131	calpain 11	13.891	3.09615	0.360086	8.59837	8.08576e-18	2.0663e-16
ATP2B3	ENSG00000067842	492	ATPase plasma membrane Ca2+ transporting 3	45.1076	3.08849	0.527697	5.85277	4.83466e-09	3.327e-08
IQSEC3	ENSG00000120645	440073	IQ motif and Sec7 domain ArfGEF 3	16.5634	3.0851	0.496046	6.21939	4.9909e-10	4.10649e-09
TMPRSS5	ENSG00000166682	80975	transmembrane serine protease 5	10.8834	3.08417	0.358574	8.6012	7.88896e-18	2.01969e-16
CDIP1	ENSG00000089486	29965	cell death inducing p53 target 1	34.8845	3.08166	0.284148	10.8453	2.10002e-27	1.82223e-25
RGS18	ENSG00000150681	64407	regulator of G protein signaling 18	31.185	3.07883	0.547696	5.62143	1.89384e-08	1.19681e-07
PADI1	ENSG00000142623	29943	peptidyl arginine deiminase 1	255.945	3.0762	0.793334	3.87756	0.000105508	0.000329954
SCN2A	ENSG00000136531	6326	sodium voltage-gated channel alpha subunit 2	30.2015	3.07614	0.512531	6.00186	1.95072e-09	1.44769e-08
C2orf16	ENSG00000221843	84226	chromosome 2 open reading frame 16	34.2723	3.06988	0.309087	9.93208	3.01887e-23	1.51528e-21
TNFRSF13C	ENSG00000159958	115650	TNF receptor superfamily member 13C	10.6502	3.0694	0.345401	8.88648	6.30749e-19	1.91606e-17
PCDH7	ENSG00000169851	5099	protocadherin 7	42.3675	3.06651	0.575998	5.32382	1.0161e-07	5.66007e-07
CEACAM19	ENSG00000186567	56971	CEA cell adhesion molecule 19	15.6747	3.06633	0.359842	8.52134	1.57713e-17	3.8344e-16
PYCR3	ENSG00000104524	65263	pyrroline-5-carboxylate reductase 3	32.2453	3.06103	0.362203	8.45114	2.88483e-17	6.85894e-16
ANKRD55	ENSG00000164512	79722	ankyrin repeat domain 55	28.8232	3.05448	0.337001	9.06372	1.26071e-19	4.16392e-18
MIP	ENSG00000135517	4284	major intrinsic protein of lens fiber	9.37698	3.05004	0.413176	7.38193	1.56012e-13	2.27109e-12
RASL10A	ENSG00000100276	10633	RAS like family 10 member A	18.2675	3.04906	0.415054	7.34617	2.03961e-13	2.91753e-12
MATN1	ENSG00000162510	4146	matrilin 1	11.8038	3.04861	0.337269	9.03911	1.5795e-19	5.14403e-18
TMEM262	ENSG00000187066	100130348	transmembrane protein 262	60.8684	3.04407	0.469846	6.47888	9.24089e-11	8.59292e-10
PRDM1	ENSG00000057657	639	PR/SET domain 1	40.9895	3.04212	0.314945	9.65921	4.49297e-22	2.02966e-20
CACNA1H	ENSG00000196557	8912	calcium voltage-gated channel subunit alpha1 H	25.3317	3.03603	0.516267	5.88074	4.08442e-09	2.84994e-08
TLDC2	ENSG00000101342	140711	TBC/LysM-associated domain containing 2	13.1678	3.03065	0.496108	6.10885	1.00351e-09	7.82909e-09
SDR39U1	ENSG00000100445	56948	short chain dehydrogenase/reductase family 39U member 1	87.347	3.02949	0.174766	17.3345	2.58186e-67	3.61563e-64
S100A1	ENSG00000160678	6271	S100 calcium binding protein A1	42.169	3.02347	0.374647	8.07018	7.01931e-16	1.4164e-14
DDT	ENSG00000099977	1652	D-dopachrome tautomerase	58.9781	3.02248	0.444695	6.79676	1.06998e-11	1.16516e-10
Gene ID: AC092718.3	ENSG00000260643		D-dopachrome tautomerase	7.78369	3.02221	0.388858	7.77202	7.72451e-15	1.34211e-13
SRRM3	ENSG00000177679	222183	serine/arginine repetitive matrix 3	32.8915	3.01537	0.464638	6.48973	8.59915e-11	8.03888e-10
TRABD2A	ENSG00000186854	129293	TraB domain containing 2A	403.116	3.01027	0.444515	6.77204	1.26983e-11	1.36475e-10
SYN1	ENSG00000008056	6853	synapsin I	10.3832	3.00522	0.407201	7.3802	1.58052e-13	2.2984e-12
ABCA6	ENSG00000154262	23460	ATP binding cassette subfamily A member 6	32.1176	3.00493	0.435673	6.89722	5.30298e-12	6.11217e-11
SPTY2D1OS	ENSG00000247595	100506540	SPTY2D1 opposite strand	32.5002	3.00449	0.489358	6.13965	8.27012e-10	6.55061e-09
DENND2C	ENSG00000175984	163259	DENN domain containing 2C	16.6622	3.0031	0.301124	9.97296	2.00181e-23	1.03064e-21
TRIM58	ENSG00000162722	25893	tripartite motif containing 58	191.678	2.99998	0.413866	7.24867	4.20898e-13	5.78435e-12
SCLY	ENSG00000132330	51540	selenocysteine lyase	24.0791	2.99905	0.248406	12.0732	1.464e-33	2.53109e-31
MCMDC2	ENSG00000178460	157777	minichromosome maintenance domain containing 2	32.6334	2.99574	0.351411	8.52489	1.5296e-17	3.72532e-16
TRAF3IP3	ENSG00000009790	80342	TRAF3 interacting protein 3	36.3185	2.99475	0.291439	10.2757	9.06417e-25	5.66673e-23
MRO	ENSG00000134042	83876	maestro	13.3561	2.99177	0.472418	6.33289	2.40615e-10	2.07614e-09
CCNJL	ENSG00000135083	79616	cyclin J like	21.1115	2.99111	0.322664	9.27004	1.86084e-20	6.82178e-19
GRIN3A	ENSG00000198785	116443	glutamate ionotropic receptor NMDA type subunit 3A	17.8612	2.9885	0.331365	9.01876	1.9023e-19	6.12408e-18
UPK2	ENSG00000110375	7379	uroplakin 2	16.2661	2.98771	0.415461	7.19131	6.41732e-13	8.59982e-12
ERC2	ENSG00000187672	26059	ELKS/RAB6-interacting/CAST family member 2	18.1582	2.98764	0.379146	7.87993	3.27572e-15	5.8963e-14
CA11	ENSG00000063180	770	carbonic anhydrase 11	10.2108	2.98684	0.39894	7.48695	7.04923e-14	1.08035e-12
LPCAT1	ENSG00000153395	79888	lysophosphatidylcholine acyltransferase 1	604.537	2.98676	0.386711	7.72351	1.13173e-14	1.9234e-13
RAPGEF4	ENSG00000091428	11069	Rap guanine nucleotide exchange factor 4	19.8713	2.98639	0.295647	10.1012	5.45683e-24	3.04452e-22
LAIR2	ENSG00000167618	3904	leukocyte associated immunoglobulin like receptor 2	1038.42	2.98506	0.903728	3.30306	0.000956373	0.00245025
SYNGAP1	ENSG00000197283	8831	synaptic Ras GTPase activating protein 1	52.9768	2.9797	0.272511	10.9342	7.9081e-28	7.23824e-26
NAPEPLD	ENSG00000161048	222236	N-acyl phosphatidylethanolamine phospholipase D	50.8206	2.97523	0.398986	7.45698	8.85299e-14	1.33023e-12
SLC4A11	ENSG00000088836	83959	solute carrier family 4 member 11	13.1193	2.97265	0.481934	6.16817	6.90864e-10	5.56027e-09
ATP1A2	ENSG00000018625	477	ATPase Na+/K+ transporting subunit alpha 2	26.0779	2.97014	0.42562	6.97838	2.98599e-12	3.58626e-11
IL2RG	ENSG00000147168	3561	interleukin 2 receptor subunit gamma	19.9073	2.96994	0.467877	6.34768	2.18584e-10	1.9072e-09
VPS37D	ENSG00000176428	155382	VPS37D subunit of ESCRT-I	12.3062	2.96555	0.439042	6.75461	1.43224e-11	1.52063e-10
DNAH3	ENSG00000158486	55567	dynein axonemal heavy chain 3	37.0846	2.96425	0.326848	9.06918	1.19917e-19	3.97942e-18
B3GNTL1	ENSG00000175711	146712	UDP-GlcNAc:betaGal beta-1,3-N-acetylglucosaminyltransferase like 1	68.1837	2.96354	0.30875	9.59854	8.10874e-22	3.53753e-20
RDH13	ENSG00000160439	112724	retinol dehydrogenase 13	363.626	2.96202	0.559097	5.29786	1.17168e-07	6.42701e-07
GREB1	ENSG00000196208	9687	growth regulating estrogen receptor binding 1	173.196	2.95553	0.28975	10.2003	1.97681e-24	1.16807e-22
CELF4	ENSG00000101489	56853	CUGBP Elav-like family member 4	12.3319	2.95416	0.547964	5.39116	7.00058e-08	4.02835e-07
ARHGEF28	ENSG00000214944	64283	Rho guanine nucleotide exchange factor 28	90.9669	2.95338	0.710515	4.15667	3.2292e-05	0.000113805
ZMYND10	ENSG00000004838	51364	zinc finger MYND-type containing 10	9.75351	2.95311	0.38534	7.66365	1.80715e-14	2.98436e-13
ANKRD37	ENSG00000186352	353322	ankyrin repeat domain 37	58.0216	2.95126	0.445812	6.61996	3.59297e-11	3.55087e-10
IQCA1	ENSG00000132321	79781	IQ motif containing with AAA domain 1	29.7472	2.94875	0.477157	6.17984	6.4168e-10	5.18528e-09
SLC12A7	ENSG00000113504	10723	solute carrier family 12 member 7	80.1298	2.94848	0.367036	8.03322	9.49439e-16	1.87267e-14
MROH8	ENSG00000101353	140699	maestro heat like repeat family member 8	52.6044	2.94805	0.394616	7.47067	7.97879e-14	1.21319e-12
SIGLEC10	ENSG00000142512	89790	sialic acid binding Ig like lectin 10	16.5937	2.94771	0.521786	5.64927	1.61135e-08	1.02616e-07
GALNT16	ENSG00000100626	57452	polypeptide N-acetylgalactosaminyltransferase 16	27.7006	2.94766	0.411673	7.16022	8.05504e-13	1.0572e-11
WDR66	ENSG00000158023	144406	WD repeat domain 66	28.0526	2.94108	0.236406	12.4408	1.56926e-35	3.32968e-33
ZNF575	ENSG00000176472	284346	zinc finger protein 575	26.5566	2.93806	0.411151	7.14595	8.93746e-13	1.16212e-11
CFAP69	ENSG00000105792	79846	cilia and flagella associated protein 69	18.5057	2.93794	0.340726	8.62258	6.54604e-18	1.67895e-16
GPS2	ENSG00000132522	2874	G protein pathway suppressor 2	78.4958	2.93719	0.423394	6.93724	3.99825e-12	4.67765e-11
PIGZ	ENSG00000119227	80235	phosphatidylinositol glycan anchor biosynthesis class Z	10.7341	2.93295	0.327596	8.95296	3.46078e-19	1.09155e-17
NME2	ENSG00000243678	4831	NME/NM23 nucleoside diphosphate kinase 2	61.4145	2.93172	0.443165	6.61542	3.70507e-11	3.64879e-10
MYRIP	ENSG00000170011	25924	myosin VIIA and Rab interacting protein	15.4616	2.93079	0.368115	7.96163	1.69792e-15	3.23066e-14
PKDCC	ENSG00000162878	91461	protein kinase domain containing, cytoplasmic	241.456	2.93049	0.309547	9.46701	2.87972e-21	1.15552e-19
ALX4	ENSG00000052850	60529	ALX homeobox 4	12.4574	2.92852	0.338807	8.6436	5.44681e-18	1.42043e-16
SALL1	ENSG00000103449	6299	spalt like transcription factor 1	21.4522	2.92752	0.374418	7.81885	5.33075e-15	9.34316e-14
SLC9A5	ENSG00000135740	6553	solute carrier family 9 member A5	29.4663	2.92694	0.305772	9.5723	1.04553e-21	4.47756e-20
GATA1	ENSG00000102145	2623	GATA binding protein 1	9.5611	2.92506	0.368687	7.93372	2.1267e-15	3.94467e-14
SLC9B1	ENSG00000164037	150159	solute carrier family 9 member B1	18.9545	2.92489	0.32608	8.96984	2.96939e-19	9.42934e-18
MCF2L	ENSG00000126217	23263	MCF.2 cell line derived transforming sequence like	58.0607	2.92041	0.296783	9.8402	7.55616e-23	3.68698e-21
ATP2C2	ENSG00000064270	9914	ATPase secretory pathway Ca2+ transporting 2	205.292	2.91455	0.453527	6.42641	1.30656e-10	1.17969e-09
CADM2	ENSG00000175161	253559	cell adhesion molecule 2	11.503	2.91168	0.641375	4.53975	5.63198e-06	2.29207e-05
ZNF100	ENSG00000197020	163227	zinc finger protein 100	82.9341	2.90762	0.254734	11.4144	3.545e-30	4.17178e-28
LRRC55	ENSG00000183908	219527	leucine rich repeat containing 55	10.8507	2.90717	0.494833	5.87505	4.22712e-09	2.94217e-08
SPON2	ENSG00000159674	10417	spondin 2	447.224	2.90396	0.500404	5.80323	6.50483e-09	4.39853e-08
GPR182	ENSG00000166856	11318	G protein-coupled receptor 182	14.2711	2.90347	0.32547	8.92085	4.62716e-19	1.4336e-17
SNX32	ENSG00000172803	254122	sorting nexin 32	87.5079	2.90302	0.425552	6.82177	8.9926e-12	9.92375e-11
MYL4	ENSG00000198336	4635	myosin light chain 4	26.9362	2.9016	0.420109	6.90677	4.95823e-12	5.73844e-11
VEGFA	ENSG00000112715	7422	vascular endothelial growth factor A	310.768	2.90114	0.228106	12.7184	4.67494e-37	1.09113e-34
GPC5	ENSG00000179399	2262	glypican 5	9.11176	2.90046	0.404948	7.16256	7.91868e-13	1.04027e-11
ADGRG5	ENSG00000159618	221188	adhesion G protein-coupled receptor G5	21.0169	2.89863	0.343015	8.45044	2.90209e-17	6.88828e-16
MANEAL	ENSG00000185090	149175	mannosidase endo-alpha like	37.8836	2.89777	0.379361	7.63856	2.19663e-14	3.57693e-13
HHIP	ENSG00000164161	64399	hedgehog interacting protein	17.4138	2.89232	0.45473	6.36051	2.01091e-10	1.76005e-09
RGL4	ENSG00000159496	266747	ral guanine nucleotide dissociation stimulator like 4	60.2189	2.88854	0.333737	8.65513	4.92366e-18	1.29122e-16
PTCHD4	ENSG00000244694	442213	patched domain containing 4	16.0793	2.88755	0.334867	8.62297	6.52385e-18	1.67633e-16
GET4	ENSG00000239857	51608	guided entry of tail-anchored proteins factor 4	53.5159	2.8853	0.45092	6.39869	1.56718e-10	1.397e-09
UBXN10	ENSG00000162543	127733	UBX domain protein 10	32.6011	2.87789	0.352332	8.16812	3.1322e-16	6.60949e-15
DYRK3	ENSG00000143479	8444	dual specificity tyrosine phosphorylation regulated kinase 3	20.1371	2.87747	0.326322	8.8179	1.16628e-18	3.36062e-17
RSPH9	ENSG00000172426	221421	radial spoke head component 9	45.2094	2.8768	0.212195	13.5573	7.17037e-42	2.33521e-39
SNCAIP	ENSG00000064692	9627	synuclein alpha interacting protein	27.4718	2.87459	0.329218	8.73156	2.51194e-18	6.92464e-17
ITGAX	ENSG00000140678	3687	integrin subunit alpha X	149.99	2.87217	0.374386	7.67168	1.69765e-14	2.81188e-13
OASL	ENSG00000135114	8638	2'-5'-oligoadenylate synthetase like	20.5123	2.86768	0.327588	8.75392	2.06062e-18	5.78295e-17
SPOCD1	ENSG00000134668	90853	SPOC domain containing 1	17.3098	2.86543	0.343368	8.34507	7.11719e-17	1.60498e-15
WNT9A	ENSG00000143816	7483	Wnt family member 9A	16.6397	2.85498	0.378209	7.54868	4.39676e-14	6.90271e-13
EVA1C	ENSG00000166979	59271	eva-1 homolog C	28.963	2.85354	0.290511	9.82248	9.00951e-23	4.32086e-21
MUC19	ENSG00000205592	283463	mucin 19, oligomeric	64.9766	2.85295	0.404796	7.04786	1.81695e-12	2.24577e-11
P2RY11	ENSG00000244165	5032	purinergic receptor P2Y11	43.3239	2.84597	0.239808	11.8677	1.74131e-32	2.56688e-30
PCDHGA5	ENSG00000253485	56110	protocadherin gamma subfamily A, 5	10.4846	2.83866	0.388032	7.31553	2.56365e-13	3.60817e-12
PRRG3	ENSG00000130032	79057	proline rich and Gla domain 3	13.0408	2.83723	0.404552	7.01326	2.32827e-12	2.8254e-11
PNCK	ENSG00000130822	139728	pregnancy up-regulated nonubiquitous CaM kinase	139.08	2.83678	0.510029	5.562	2.66707e-08	1.64319e-07
AJM1	ENSG00000232434	389813	apical junction component 1 homolog	65.4799	2.83472	0.323392	8.76559	1.85801e-18	5.24587e-17
KANSL1	ENSG00000120071	284058	KAT8 regulatory NSL complex subunit 1	276.998	2.83425	0.143008	19.8188	2.04889e-87	7.17317e-84
ASGR1	ENSG00000141505	432	asialoglycoprotein receptor 1	14.0991	2.83365	0.430985	6.57483	4.8708e-11	4.71068e-10
GABBR1	ENSG00000204681	2550	gamma-aminobutyric acid type B receptor subunit 1	35.4647	2.83227	0.32392	8.74374	2.25511e-18	6.27845e-17
MEIOC	ENSG00000180336	284071	meiosis specific with coiled-coil domain	25.2398	2.83135	0.348572	8.1227	4.55938e-16	9.36211e-15
LY6K	ENSG00000160886	54742	lymphocyte antigen 6 family member K	147.949	2.83068	0.457931	6.18145	6.35136e-10	5.13536e-09
SRCIN1	ENSG00000277363	80725	SRC kinase signaling inhibitor 1	87.3055	2.82977	0.326175	8.67561	4.11327e-18	1.08684e-16
NFKBIL1	ENSG00000204498	4795	NFKB inhibitor like 1	44.3592	2.82746	0.284834	9.92669	3.18647e-23	1.59369e-21
ZC4H2	ENSG00000126970	55906	zinc finger C4H2-type containing	14.8802	2.82478	0.313814	9.00144	2.22777e-19	7.13907e-18
GRIK4	ENSG00000149403	2900	glutamate ionotropic receptor kainate type subunit 4	16.8014	2.82467	0.377853	7.47559	7.68603e-14	1.17122e-12
FOXP3	ENSG00000049768	50943	forkhead box P3	11.893	2.81854	0.475996	5.92135	3.19317e-09	2.28499e-08
PERM1	ENSG00000187642	84808	PPARGC1 and ESRR induced regulator, muscle 1	8.45536	2.81798	0.408718	6.89469	5.39838e-12	6.20171e-11
HLA-C	ENSG00000204525	3107	major histocompatibility complex, class I, C	828.098	2.81572	0.856811	3.28628	0.00101519	0.00258532
HK2	ENSG00000159399	3099	hexokinase 2	795.831	2.81408	0.391797	7.1825	6.84472e-13	9.12022e-12
GADL1	ENSG00000144644	339896	glutamate decarboxylase like 1	16.4755	2.81301	0.440669	6.3835	1.73083e-10	1.52983e-09
TSPAN11	ENSG00000110900	441631	tetraspanin 11	33.3213	2.8121	0.33166	8.47887	2.27392e-17	5.45274e-16
DNAAF1	ENSG00000154099	123872	dynein axonemal assembly factor 1	33.4741	2.81139	0.651937	4.31237	1.61511e-05	6.02024e-05
MMP2	ENSG00000087245	4313	matrix metallopeptidase 2	5707.94	2.80752	0.530723	5.28999	1.22324e-07	6.69153e-07
CCDC114	ENSG00000105479	93233	coiled-coil domain containing 114	14.0515	2.8017	0.372913	7.51302	5.77804e-14	8.94095e-13
TRPM6	ENSG00000119121	140803	transient receptor potential cation channel subfamily M member 6	43.8977	2.80149	0.291541	9.60922	7.30987e-22	3.19898e-20
CFD	ENSG00000197766	1675	complement factor D	172.008	2.8009	0.600029	4.66794	3.04234e-06	1.29735e-05
CAPN5	ENSG00000149260	726	calpain 5	86.9341	2.7985	0.326842	8.56225	1.1069e-17	2.7387e-16
CST7	ENSG00000077984	8530	cystatin F	10.3676	2.79788	0.380934	7.34478	2.06099e-13	2.94211e-12
ZBED9	ENSG00000232040	114821	zinc finger BED-type containing 9	39.7656	2.79661	0.447469	6.24985	4.1084e-10	3.41854e-09
CACNB4	ENSG00000182389	785	calcium voltage-gated channel auxiliary subunit beta 4	54.8681	2.79506	0.392861	7.11463	1.12209e-12	1.43769e-11
CLDN3	ENSG00000165215	1365	claudin 3	81.3709	2.79489	0.394793	7.0794	1.44783e-12	1.82498e-11
CALML3	ENSG00000178363	810	calmodulin like 3	6.13683	2.79416	0.35151	7.94902	1.87997e-15	3.53384e-14
CELF5	ENSG00000161082	60680	CUGBP Elav-like family member 5	12.295	2.78828	0.499224	5.58522	2.33408e-08	1.45273e-07
GPANK1	ENSG00000204438	7918	G-patch domain and ankyrin repeats 1	71.2632	2.78755	0.41185	6.76836	1.30251e-11	1.39452e-10
PSD	ENSG00000059915	5662	pleckstrin and Sec7 domain containing	42.4985	2.78654	0.320754	8.68747	3.70606e-18	9.90452e-17
PTPN7	ENSG00000143851	5778	protein tyrosine phosphatase non-receptor type 7	28.0818	2.78647	0.319339	8.72575	2.64429e-18	7.24671e-17
ZDHHC11	ENSG00000188818	79844	zinc finger DHHC-type containing 11	19.9794	2.78559	0.409074	6.8095	9.79355e-12	1.07483e-10
ABCA9	ENSG00000154258	10350	ATP binding cassette subfamily A member 9	16.7706	2.78327	0.416085	6.68918	2.24429e-11	2.29577e-10
DBH	ENSG00000123454	1621	dopamine beta-hydroxylase	10.9208	2.78322	0.464033	5.99788	1.99906e-09	1.48199e-08
MAP3K7CL	ENSG00000156265	56911	MAP3K7 C-terminal like	42.585	2.77978	0.42938	6.47395	9.5475e-11	8.86626e-10
SGCD	ENSG00000170624	6444	sarcoglycan delta	20.4548	2.77357	0.408996	6.78143	1.18995e-11	1.28383e-10
LOX	ENSG00000113083	4015	lysyl oxidase	115.842	2.77272	0.485165	5.71501	1.09699e-08	7.14525e-08
CD6	ENSG00000013725	923	CD6 molecule	24.9123	2.77244	0.312043	8.88477	6.40519e-19	1.94152e-17
EGLN3	ENSG00000129521	112399	egl-9 family hypoxia inducible factor 3	432.877	2.7704	0.625424	4.42964	9.43886e-06	3.67682e-05
FCN1	ENSG00000085265	2219	ficolin 1	32.4191	2.76582	0.495276	5.5844	2.3451e-08	1.45894e-07
SPATA1	ENSG00000122432	100505741	spermatogenesis associated 1	34.4695	2.76107	0.497349	5.55159	2.83084e-08	1.73644e-07
SLC9A2	ENSG00000115616	6549	solute carrier family 9 member A2	16.1865	2.75941	0.405108	6.81154	9.65602e-12	1.0614e-10
NAALADL1	ENSG00000168060	10004	N-acetylated alpha-linked acidic dipeptidase like 1	13.834	2.75496	0.301917	9.12489	7.18107e-20	2.46711e-18
WDR97	ENSG00000179698	340390	WD repeat domain 97	20.4341	2.75228	0.407663	6.75135	1.46471e-11	1.5504e-10
ENO2	ENSG00000111674	2026	enolase 2	24.8988	2.75225	0.282452	9.74412	1.95456e-22	9.06345e-21
GON7	ENSG00000170270	84520	GON7 subunit of KEOPS complex	20.8652	2.75078	0.433787	6.34133	2.27787e-10	1.98133e-09
APOBR	ENSG00000184730	55911	apolipoprotein B receptor	197.109	2.74849	0.315888	8.70081	3.29523e-18	8.8743e-17
PPM1N	ENSG00000213889	147699	protein phosphatase, Mg2+/Mn2+ dependent 1N (putative)	64.7805	2.74778	0.732143	3.75307	0.000174682	0.000522925
FGR	ENSG00000000938	2268	FGR proto-oncogene, Src family tyrosine kinase	48.3489	2.74716	0.372865	7.36772	1.73572e-13	2.50072e-12
PCSK1	ENSG00000175426	5122	proprotein convertase subtilisin/kexin type 1	13.3204	2.74687	0.381111	7.20753	5.69738e-13	7.6906e-12
EML5	ENSG00000165521	161436	EMAP like 5	39.8327	2.74398	0.755147	3.6337	0.000279386	0.000803391
PCDHB15	ENSG00000113248	56121	protocadherin beta 15	8.7361	2.74392	0.425704	6.44562	1.15132e-10	1.05173e-09
GPC6	ENSG00000183098	10082	glypican 6	42.3366	2.74356	0.366383	7.48824	6.98054e-14	1.07188e-12
SPRED3	ENSG00000188766	399473	sprouty related EVH1 domain containing 3	11.2822	2.74306	0.366553	7.48341	7.2421e-14	1.1084e-12
SRL	ENSG00000185739	6345	sarcalumenin	15.4608	2.74068	0.458891	5.9724	2.3379e-09	1.70787e-08
SARM1	ENSG00000004139	23098	sterile alpha and TIR motif containing 1	103.989	2.73947	0.354821	7.72072	1.15675e-14	1.95878e-13
OVOL2	ENSG00000125850	58495	ovo like zinc finger 2	13.0449	2.73945	0.286569	9.55947	1.18357e-21	5.00746e-20
CCDC152	ENSG00000198865	100129792	coiled-coil domain containing 152	174.07	2.73439	1.18645	2.30469	0.0211842	0.0392378
CYP2E1	ENSG00000130649	1571	cytochrome P450 family 2 subfamily E member 1	23.5827	2.73027	0.351531	7.76679	8.04972e-15	1.39343e-13
MMP24	ENSG00000125966	10893	matrix metallopeptidase 24	48.9933	2.72745	0.392389	6.95089	3.62993e-12	4.27892e-11
LOC105371267	ENSG00000277639	105371267	matrix metallopeptidase 24	16.9801	2.72712	0.370577	7.35913	1.85117e-13	2.65886e-12
C14orf132	ENSG00000227051	56967	chromosome 14 open reading frame 132	56.0109	2.72565	0.333928	8.16239	3.28455e-16	6.88575e-15
ALDH1A3	ENSG00000184254	220	aldehyde dehydrogenase 1 family member A3	228.007	2.72485	0.392799	6.937	4.00507e-12	4.68172e-11
DENND6B	ENSG00000205593	414918	DENN domain containing 6B	20.6554	2.7243	0.308624	8.82724	1.07293e-18	3.11084e-17
BTBD7	ENSG00000011114	55727	BTB domain containing 7	249.093	2.72358	0.50319	5.41263	6.21048e-08	3.60906e-07
CFAP157	ENSG00000160401	286207	cilia and flagella associated protein 157	27.7271	2.7226	0.336075	8.10115	5.44401e-16	1.10811e-14
METRN	ENSG00000103260	79006	meteorin, glial cell differentiation regulator	48.4508	2.72248	0.320937	8.48291	2.19627e-17	5.27774e-16
LRRC8E	ENSG00000171017	80131	leucine rich repeat containing 8 VRAC subunit E	34.9029	2.71935	0.62709	4.33646	1.44793e-05	5.44345e-05
TRPC5	ENSG00000072315	7224	transient receptor potential cation channel subfamily C member 5	13.1981	2.71873	0.392733	6.92258	4.43504e-12	5.15849e-11
HSPA12A	ENSG00000165868	259217	heat shock protein family A (Hsp70) member 12A	29.8273	2.71836	0.331038	8.21163	2.18202e-16	4.73752e-15
SCN3B	ENSG00000166257	55800	sodium voltage-gated channel beta subunit 3	25.0026	2.71829	0.298907	9.0941	9.5373e-20	3.20289e-18
NHSL2	ENSG00000204131	340527	NHS like 2	52.2625	2.71692	0.313121	8.6769	4.06689e-18	1.07661e-16
IDO1	ENSG00000131203	3620	indoleamine 2,3-dioxygenase 1	95.5906	2.71648	0.581195	4.67395	2.95463e-06	1.26379e-05
TTC39A	ENSG00000085831	22996	tetratricopeptide repeat domain 39A	81.5038	2.71488	0.277711	9.77591	1.42861e-22	6.7818e-21
JPH3	ENSG00000154118	57338	junctophilin 3	10.3115	2.7136	0.47297	5.73738	9.61543e-09	6.307e-08
METRNL	ENSG00000176845	284207	meteorin like, glial cell differentiation regulator	262.217	2.71296	0.557854	4.86321	1.15499e-06	5.3223e-06
HELZ2	ENSG00000130589	85441	helicase with zinc finger 2	451.635	2.71238	0.355843	7.62239	2.49025e-14	4.04095e-13
TMEM217	ENSG00000172738	221468	transmembrane protein 217	14.3173	2.7108	0.280307	9.67081	4.01193e-22	1.83007e-20
TF	ENSG00000091513	7018	transferrin	13.6749	2.71033	0.408379	6.63679	3.20592e-11	3.20454e-10
LRRC49	ENSG00000137821	54839	leucine rich repeat containing 49	18.5875	2.70971	0.388463	6.97546	3.04865e-12	3.649e-11
MX2	ENSG00000183486	4600	MX dynamin like GTPase 2	75.2155	2.70483	0.382025	7.08025	1.43891e-12	1.81536e-11
SP110	ENSG00000135899	3431	SP110 nuclear body protein	55.0061	2.70266	0.325048	8.31467	9.20116e-17	2.0518e-15
PAPLN	ENSG00000100767	89932	papilin, proteoglycan like sulfated glycoprotein	284.41	2.70234	0.316802	8.53007	1.46262e-17	3.57462e-16
FAM83E	ENSG00000105523	54854	family with sequence similarity 83 member E	18.071	2.70228	0.360357	7.49891	6.43495e-14	9.90275e-13
AGAP2	ENSG00000135439	116986	ArfGAP with GTPase domain, ankyrin repeat and PH domain 2	26.225	2.69808	0.26869	10.0416	1.00012e-23	5.42858e-22
COX20	ENSG00000203667	116228	cytochrome c oxidase assembly factor COX20	138.225	2.69716	0.428861	6.28912	3.19276e-10	2.70814e-09
CYTIP	ENSG00000115165	9595	cytohesin 1 interacting protein	44.907	2.69703	0.350062	7.70442	1.31436e-14	2.20964e-13
EPHA4	ENSG00000116106	2043	EPH receptor A4	18.2656	2.69628	0.338923	7.95544	1.78496e-15	3.36881e-14
BDKRB2	ENSG00000168398	624	bradykinin receptor B2	84.9363	2.69611	0.378673	7.11988	1.0802e-12	1.38653e-11
SLC28A3	ENSG00000197506	64078	solute carrier family 28 member 3	18.5116	2.69516	0.353648	7.62103	2.5166e-14	4.07899e-13
CCDC13	ENSG00000244607	152206	coiled-coil domain containing 13	24.2437	2.69396	0.318074	8.46962	2.4619e-17	5.87334e-16
GFI1	ENSG00000162676	2672	growth factor independent 1 transcriptional repressor	8.16265	2.69236	0.360651	7.46526	8.31345e-14	1.25997e-12
GPR37L1	ENSG00000170075	9283	G protein-coupled receptor 37 like 1	33.5131	2.69142	0.376504	7.14843	8.77766e-13	1.14346e-11
AGBL3	ENSG00000146856	340351	ATP/GTP binding protein like 3	20.3905	2.69011	0.291751	9.22059	2.95461e-20	1.05822e-18
LRRC7	ENSG00000033122	57554	leucine rich repeat containing 7	24.9088	2.68947	0.390399	6.88903	5.61735e-12	6.4112e-11
SLC16A7	ENSG00000118596	9194	solute carrier family 16 member 7	99.651	2.68796	0.414772	6.48056	9.13813e-11	8.50867e-10
EGF	ENSG00000138798	1950	epidermal growth factor	14.6318	2.68742	0.356495	7.53846	4.75558e-14	7.43272e-13
SLC6A9	ENSG00000196517	6536	solute carrier family 6 member 9	44.6343	2.68728	0.226689	11.8545	2.03956e-32	2.94454e-30
VIPR1	ENSG00000114812	7433	vasoactive intestinal peptide receptor 1	24.2776	2.68699	0.397291	6.76327	1.34909e-11	1.44219e-10
KLF15	ENSG00000163884	28999	Kruppel like factor 15	13.4193	2.68643	0.287918	9.33053	1.05345e-20	3.91314e-19
GNAO1	ENSG00000087258	2775	G protein subunit alpha o1	41.5491	2.68419	0.36048	7.44616	9.60975e-14	1.4347e-12
USP6	ENSG00000129204	9098	ubiquitin specific peptidase 6	22.119	2.6839	0.523106	5.1307	2.88665e-07	1.48348e-06
RANGRF	ENSG00000108961	29098	RAN guanine nucleotide release factor	76.5785	2.68267	0.419517	6.39465	1.60912e-10	1.43256e-09
RASSF7	ENSG00000099849	8045	Ras association domain family member 7	150.811	2.68061	0.37192	7.20749	5.69912e-13	7.6906e-12
TREML1	ENSG00000161911	340205	triggering receptor expressed on myeloid cells like 1	10.9568	2.67672	0.333393	8.02871	9.85036e-16	1.93742e-14
NEK10	ENSG00000163491	152110	NIMA related kinase 10	18.9598	2.67667	0.43754	6.11753	9.50362e-10	7.43512e-09
NLRC3	ENSG00000167984	197358	NLR family CARD domain containing 3	37.2153	2.67382	0.254869	10.491	9.50627e-26	6.82697e-24
CATSPERG	ENSG00000099338	57828	cation channel sperm associated auxiliary subunit gamma	33.8318	2.67203	0.352164	7.58744	3.26277e-14	5.20408e-13
OMD	ENSG00000127083	4958	osteomodulin	26.0165	2.67006	0.47686	5.59926	2.15272e-08	1.35006e-07
ADCYAP1R1	ENSG00000078549	117	ADCYAP receptor type I	27.1867	2.66878	0.453323	5.88715	3.92905e-09	2.75112e-08
FAM53A	ENSG00000174137	152877	family with sequence similarity 53 member A	7.64274	2.66763	0.387198	6.88958	5.59581e-12	6.39704e-11
C1S	ENSG00000182326	716	complement C1s	320.801	2.66667	0.398715	6.68816	2.26001e-11	2.31016e-10
CIITA	ENSG00000179583	4261	class II major histocompatibility complex transactivator	94.074	2.66499	0.494993	5.3839	7.28886e-08	4.17136e-07
CA12	ENSG00000074410	771	carbonic anhydrase 12	210.76	2.66405	0.641936	4.15002	3.32445e-05	0.000116768
THBS4	ENSG00000113296	7060	thrombospondin 4	15.0547	2.66329	0.334274	7.96737	1.6209e-15	3.0883e-14
PRR3	ENSG00000204576	80742	proline rich 3	31.2025	2.66057	0.330435	8.05174	8.16264e-16	1.63175e-14
SHC4	ENSG00000185634	399694	SHC adaptor protein 4	16.8264	2.6599	0.317191	8.38578	5.03892e-17	1.16444e-15
RAG1	ENSG00000166349	5896	recombination activating 1	15.2086	2.65986	0.356649	7.45793	8.78906e-14	1.32346e-12
CLIC2	ENSG00000155962	1193	chloride intracellular channel 2	12.8129	2.6585	0.479387	5.54563	2.92899e-08	1.79116e-07
EVC	ENSG00000072840	2121	EvC ciliary complex subunit 1	309.765	2.65335	0.409352	6.48183	9.06177e-11	8.44318e-10
TSPOAP1	ENSG00000005379	9256	TSPO associated protein 1	48.4115	2.65281	0.260644	10.1779	2.4881e-24	1.464e-22
CD3EAP	ENSG00000117877	10849	CD3e molecule associated protein	70.4696	2.64717	0.245969	10.7622	5.19156e-27	4.30193e-25
TSNAXIP1	ENSG00000102904	55815	translin associated factor X interacting protein 1	27.742	2.64673	0.315457	8.39015	4.85541e-17	1.12949e-15
SLC6A19	ENSG00000174358	340024	solute carrier family 6 member 19	207.335	2.64368	0.943285	2.80263	0.00506876	0.0110652
IGFBP6	ENSG00000167779	3489	insulin like growth factor binding protein 6	39.5892	2.64246	0.391685	6.74639	1.51566e-11	1.59709e-10
NWD1	ENSG00000188039	284434	NACHT and WD repeat domain containing 1	24.3883	2.63654	0.263484	10.0064	1.42823e-23	7.491e-22
MPPED2	ENSG00000066382	744	metallophosphoesterase domain containing 2	18.5031	2.63633	0.400231	6.587	4.48791e-11	4.36449e-10
CCDC110	ENSG00000168491	256309	coiled-coil domain containing 110	8.8326	2.63327	0.369053	7.13519	9.66505e-13	1.25092e-11
STAR	ENSG00000147465	6770	steroidogenic acute regulatory protein	15.3127	2.63187	0.33298	7.90399	2.70106e-15	4.95748e-14
CAMK4	ENSG00000152495	814	calcium/calmodulin dependent protein kinase IV	44.0883	2.62987	0.328342	8.00955	1.15128e-15	2.23924e-14
ALAS2	ENSG00000158578	212	5'-aminolevulinate synthase 2	374.774	2.62987	0.462629	5.68462	1.31106e-08	8.44529e-08
HYI	ENSG00000178922	81888	hydroxypyruvate isomerase (putative)	86.6744	2.62951	0.341309	7.7042	1.31663e-14	2.21081e-13
CYP2A6	ENSG00000255974	1548	cytochrome P450 family 2 subfamily A member 6	8.76936	2.62376	0.480239	5.46344	4.66998e-08	2.7676e-07
TMEM163	ENSG00000152128	81615	transmembrane protein 163	26.974	2.62224	0.380085	6.89908	5.23387e-12	6.03749e-11
NTNG1	ENSG00000162631	22854	netrin G1	16.2951	2.6201	0.558639	4.69016	2.72993e-06	1.17667e-05
TCF19	ENSG00000137310	6941	transcription factor 19	33.0394	2.61905	0.289407	9.04971	1.43355e-19	4.69052e-18
CISD3	ENSG00000277972	284106	CDGSH iron sulfur domain 3	38.6723	2.61818	0.327607	7.99184	1.3294e-15	2.56432e-14
INHA	ENSG00000123999	3623	inhibin subunit alpha	829.758	2.6138	0.555417	4.70602	2.52605e-06	1.09655e-05
DLL1	ENSG00000198719	28514	delta like canonical Notch ligand 1	30.0955	2.61345	0.325547	8.02787	9.91804e-16	1.948e-14
TNFRSF14	ENSG00000157873	8764	TNF receptor superfamily member 14	58.4342	2.61321	0.386666	6.75832	1.39597e-11	1.48776e-10
TMEM45B	ENSG00000151715	120224	transmembrane protein 45B	41.3086	2.61172	0.4345	6.01087	1.84534e-09	1.37604e-08
C16orf54	ENSG00000185905	283897	chromosome 16 open reading frame 54	23.7431	2.60966	0.386287	6.75576	1.42089e-11	1.51202e-10
SATB2	ENSG00000119042	23314	SATB homeobox 2	28.6768	2.60893	0.258051	10.1101	4.98269e-24	2.80231e-22
FSD2	ENSG00000186628	123722	fibronectin type III and SPRY domain containing 2	17.9167	2.60892	0.381296	6.84224	7.79648e-12	8.69283e-11
ACMSD	ENSG00000153086	130013	aminocarboxymuconate semialdehyde decarboxylase	8.4747	2.60796	0.372936	6.99304	2.69e-12	3.24748e-11
PPBP	ENSG00000163736	5473	pro-platelet basic protein	107.154	2.60788	0.456799	5.70905	1.13611e-08	7.38287e-08
SLC4A1	ENSG00000004939	6521	solute carrier family 4 member 1 (Diego blood group)	226.377	2.60719	0.395608	6.59035	4.38787e-11	4.27611e-10
KRT15	ENSG00000171346	3866	keratin 15	40.0308	2.60609	0.340559	7.65239	1.97279e-14	3.235e-13
PRRT3	ENSG00000163704	285368	proline rich transmembrane protein 3	18.3601	2.60556	0.310793	8.38356	5.13492e-17	1.18272e-15
SERPINA1	ENSG00000197249	5265	serpin family A member 1	59.522	2.60398	0.544786	4.77982	1.75452e-06	7.81498e-06
HTRA4	ENSG00000169495	203100	HtrA serine peptidase 4	3456.28	2.60192	0.585118	4.44683	8.71467e-06	3.4202e-05
TNR	ENSG00000116147	7143	tenascin R	41.2022	2.60165	0.363854	7.15026	8.66139e-13	1.12937e-11
IER5L	ENSG00000188483	389792	immediate early response 5 like	127.507	2.60002	0.34355	7.56809	3.7874e-14	5.99308e-13
NPM2	ENSG00000158806	10361	nucleophosmin/nucleoplasmin 2	8.7256	2.59907	0.385986	6.73358	1.65539e-11	1.73e-10
TENT5C	ENSG00000183508	54855	terminal nucleotidyltransferase 5C	332.727	2.5984	0.376486	6.90171	5.13804e-12	5.93673e-11
TPH1	ENSG00000129167	7166	tryptophan hydroxylase 1	7.40696	2.59807	0.441112	5.88982	3.86618e-09	2.71525e-08
RASAL3	ENSG00000105122	64926	RAS protein activator like 3	31.6077	2.59455	0.383419	6.76688	1.31588e-11	1.40776e-10
DBNDD1	ENSG00000003249	79007	dysbindin domain containing 1	13.2817	2.59362	0.33589	7.72164	1.14844e-14	1.94942e-13
MDC1	ENSG00000137337	9656	mediator of DNA damage checkpoint 1	174.716	2.59267	0.250154	10.3643	3.60407e-25	2.4149e-23
RBM38	ENSG00000132819	55544	RNA binding motif protein 38	228.799	2.59116	0.303349	8.54186	1.32074e-17	3.24485e-16
CFP	ENSG00000126759	5199	complement factor properdin	25.0763	2.59022	0.366204	7.07316	1.51448e-12	1.90214e-11
C10orf95	ENSG00000120055	79946	chromosome 10 open reading frame 95	23.267	2.58388	0.509688	5.06954	3.98786e-07	1.99237e-06
SULF2	ENSG00000196562	55959	sulfatase 2	212.669	2.58091	0.311164	8.29436	1.09173e-16	2.43061e-15
PDE7B	ENSG00000171408	27115	phosphodiesterase 7B	49.1283	2.57906	0.362522	7.11422	1.12544e-12	1.44065e-11
MT1F	ENSG00000198417	4494	metallothionein 1F	52.7658	2.57818	0.631455	4.08291	4.44755e-05	0.000151357
NIBAN1	ENSG00000135842	116496	niban apoptosis regulator 1	108.392	2.57767	0.315062	8.18146	2.80432e-16	5.94126e-15
TECTA	ENSG00000109927	7007	tectorin alpha	25.3315	2.57625	0.313186	8.22596	1.93634e-16	4.22375e-15
DPF1	ENSG00000011332	8193	double PHD fingers 1	19.4323	2.57529	0.428954	6.00365	1.92927e-09	1.43393e-08
SH3BP5	ENSG00000131370	9467	SH3 domain binding protein 5	552.495	2.57236	0.504941	5.09438	3.49881e-07	1.76822e-06
HES4	ENSG00000188290	57801	hes family bHLH transcription factor 4	30.4359	2.57185	0.381664	6.73854	1.59991e-11	1.6808e-10
WNT6	ENSG00000115596	7475	Wnt family member 6	28.8383	2.57121	0.413892	6.21228	5.22211e-10	4.27413e-09
ANO9	ENSG00000185101	338440	anoctamin 9	34.7015	2.56891	0.481272	5.33775	9.4105e-08	5.26507e-07
PIK3R6	ENSG00000276231	146850	phosphoinositide-3-kinase regulatory subunit 6	20.5228	2.5685	0.464333	5.5316	3.17328e-08	1.93211e-07
MGST1	ENSG00000008394	4257	microsomal glutathione S-transferase 1	55.3095	2.56835	0.516186	4.97562	6.50381e-07	3.12129e-06
FSTL3	ENSG00000070404	10272	follistatin like 3	7919.03	2.56743	0.632021	4.06225	4.86014e-05	0.000164043
CNN1	ENSG00000130176	1264	calponin 1	25.9468	2.5653	0.514502	4.98599	6.16461e-07	2.97072e-06
CD72	ENSG00000137101	971	CD72 molecule	22.3671	2.56291	0.460328	5.56758	2.58307e-08	1.59565e-07
TVP23A	ENSG00000166676	780776	trans-golgi network vesicle protein 23 homolog A	32.0067	2.56227	0.48569	5.27551	1.32386e-07	7.21096e-07
C1QTNF12	ENSG00000184163	388581	C1q and TNF related 12	13.6163	2.56162	0.546827	4.68451	2.80628e-06	1.20624e-05
TBC1D10C	ENSG00000175463	374403	TBC1 domain family member 10C	28.6394	2.56096	0.318818	8.03267	9.53767e-16	1.87856e-14
COL4A3	ENSG00000169031	1285	collagen type IV alpha 3 chain	27.6901	2.55724	0.355958	7.1841	6.7653e-13	9.02297e-12
PFKFB3	ENSG00000170525	5209	6-phosphofructo-2-kinase/fructose-2,6-biphosphatase 3	183.782	2.5562	0.276781	9.23548	2.57122e-20	9.32832e-19
CFAP47	ENSG00000165164	286464	cilia and flagella associated protein 47	15.5743	2.55532	0.480078	5.32272	1.02228e-07	5.68545e-07
CFAP57	ENSG00000243710	149465	cilia and flagella associated protein 57	21.4178	2.55461	0.283098	9.02378	1.81702e-19	5.86983e-18
PTGES3L	ENSG00000267060	100885848	prostaglandin E synthase 3 like	4.73506	2.55122	0.416782	6.12122	9.28597e-10	7.28928e-09
NMUR1	ENSG00000171596	10316	neuromedin U receptor 1	9.74255	2.54732	0.399493	6.37639	1.81313e-10	1.59822e-09
CCDC39	ENSG00000145075	339829	coiled-coil domain containing 39	43.6556	2.54688	0.480236	5.30338	1.13678e-07	6.25517e-07
MADCAM1	ENSG00000099866	8174	mucosal vascular addressin cell adhesion molecule 1	7.64581	2.54551	0.413986	6.14879	7.80751e-10	6.21582e-09
EFCAB1	ENSG00000034239	79645	EF-hand calcium binding domain 1	9.72257	2.54513	0.381977	6.66304	2.68229e-11	2.71997e-10
LY6D	ENSG00000167656	8581	lymphocyte antigen 6 family member D	32.2604	2.54308	0.431803	5.88945	3.87486e-09	2.71997e-08
ZNF85	ENSG00000105750	7639	zinc finger protein 85	38.6048	2.54302	0.221003	11.5067	1.21997e-30	1.56738e-28
CYP27B1	ENSG00000111012	1594	cytochrome P450 family 27 subfamily B member 1	14.4425	2.54275	0.386097	6.58579	4.52461e-11	4.39103e-10
CELSR1	ENSG00000075275	9620	cadherin EGF LAG seven-pass G-type receptor 1	200.926	2.54223	0.415188	6.12308	9.17848e-10	7.21299e-09
TENM4	ENSG00000149256	26011	teneurin transmembrane protein 4	58.2322	2.54141	0.324539	7.83082	4.84683e-15	8.58091e-14
ZNF516	ENSG00000101493	9658	zinc finger protein 516	150.914	2.54133	0.328104	7.74549	9.52112e-15	1.63399e-13
CD48	ENSG00000117091	962	CD48 molecule	20.6703	2.54109	0.468237	5.42693	5.73314e-08	3.35087e-07
DNAJB7	ENSG00000172404	150353	DnaJ heat shock protein family (Hsp40) member B7	10.9766	2.53999	0.415905	6.10714	1.01432e-09	7.9046e-09
SPIN3	ENSG00000204271	169981	spindlin family member 3	69.6684	2.53695	0.202073	12.5547	3.74796e-36	8.20101e-34
KANTR	ENSG00000232593	102723508	KDM5C adjacent transcript	65.1551	2.53624	0.298811	8.48777	2.10644e-17	5.07721e-16
MST1R	ENSG00000164078	4486	macrophage stimulating 1 receptor	28.4084	2.53612	0.236259	10.7345	7.00768e-27	5.70555e-25
AK4	ENSG00000162433	205	adenylate kinase 4	60.3996	2.53497	0.343729	7.37491	1.64462e-13	2.38419e-12
RGS9	ENSG00000108370	8787	regulator of G protein signaling 9	26.1226	2.53367	0.334688	7.57025	3.7251e-14	5.91455e-13
KCNS1	ENSG00000124134	3787	potassium voltage-gated channel modifier subfamily S member 1	14.119	2.53329	0.436431	5.80457	6.4533e-09	4.36791e-08
LRRC71	ENSG00000160838	149499	leucine rich repeat containing 71	8.40856	2.5317	0.501086	5.05242	4.36247e-07	2.16485e-06
OR8D1	ENSG00000196341	283159	olfactory receptor family 8 subfamily D member 1	22.1076	2.53075	0.42425	5.96523	2.44291e-09	1.77624e-08
TP73	ENSG00000078900	7161	tumor protein p73	15.2731	2.52712	0.350843	7.20298	5.89088e-13	7.91707e-12
FAM180A	ENSG00000189320	389558	family with sequence similarity 180 member A	9.45113	2.52466	0.398699	6.33224	2.41625e-10	2.08229e-09
IGFBP4	ENSG00000141753	3487	insulin like growth factor binding protein 4	656.784	2.52396	0.388302	6.5	8.03202e-11	7.54396e-10
C16orf95	ENSG00000260456	100506581	chromosome 16 open reading frame 95	16.3764	2.52361	0.379611	6.64789	2.9733e-11	2.98695e-10
GABARAP	ENSG00000170296	11337	GABA type A receptor-associated protein	61.6116	2.52252	0.466371	5.40883	6.34382e-08	3.6771e-07
MBOAT7	ENSG00000125505	79143	membrane bound O-acyltransferase domain containing 7	233.687	2.52195	0.264074	9.55015	1.29503e-21	5.41362e-20
RAPH1	ENSG00000173166	65059	Ras association (RalGDS/AF-6) and pleckstrin homology domains 1	442.179	2.5219	0.321962	7.83292	4.76679e-15	8.4499e-14
DEGS2	ENSG00000168350	123099	delta 4-desaturase, sphingolipid 2	78.5351	2.52029	0.333276	7.56218	3.96364e-14	6.25077e-13
MIPOL1	ENSG00000151338	145282	mirror-image polydactyly 1	35.1311	2.51991	0.367598	6.85508	7.12719e-12	7.99113e-11
SULF1	ENSG00000137573	23213	sulfatase 1	44.8124	2.5197	0.571995	4.4051	1.05733e-05	4.07343e-05
RDM1	ENSG00000278023	201299	RAD52 motif containing 1	12.4852	2.51882	0.269836	9.33463	1.01341e-20	3.78447e-19
CYP26A1	ENSG00000095596	1592	cytochrome P450 family 26 subfamily A member 1	29.7022	2.51689	0.664172	3.78951	0.000150944	0.000457438
MYO15A	ENSG00000091536	51168	myosin XVA	52.2263	2.51395	0.310078	8.10747	5.16828e-16	1.05659e-14
ACE	ENSG00000159640	1636	angiotensin I converting enzyme	34.7292	2.51214	0.393287	6.38756	1.68551e-10	1.49486e-09
NFE2	ENSG00000123405	4778	nuclear factor, erythroid 2	60.1547	2.5121	0.319643	7.85908	3.86954e-15	6.91187e-14
CBS	ENSG00000160200	875	cystathionine beta-synthase	13.1777	2.51061	0.654247	3.8374	0.000124345	0.000382625
XAF1	ENSG00000132530	54739	XIAP associated factor 1	87.8114	2.51005	0.272519	9.21058	3.24374e-20	1.15586e-18
RAB5IF	ENSG00000101084	55969	RAB5 interacting factor	77.3355	2.50877	0.38623	6.49554	8.27365e-11	7.75011e-10
PIANP	ENSG00000139200	196500	PILR alpha associated neural protein	9.43909	2.50847	0.41546	6.03781	1.56215e-09	1.17742e-08
PLXDC1	ENSG00000161381	57125	plexin domain containing 1	27.6986	2.50821	0.224303	11.1822	4.98165e-29	5.09219e-27
RGS16	ENSG00000143333	6004	regulator of G protein signaling 16	241.565	2.50739	0.457455	5.48117	4.22525e-08	2.52541e-07
FAM186B	ENSG00000135436	84070	family with sequence similarity 186 member B	25.6068	2.50689	0.319134	7.85531	3.98777e-15	7.11398e-14
PCDHB14	ENSG00000120327	56122	protocadherin beta 14	10.0916	2.50589	0.376489	6.65596	2.81463e-11	2.84798e-10
CD22	ENSG00000012124	933	CD22 molecule	34.6689	2.50549	0.520302	4.81546	1.4686e-06	6.63857e-06
VGF	ENSG00000128564	7425	VGF nerve growth factor inducible	12.8042	2.50229	0.492565	5.08013	3.77183e-07	1.89254e-06
TDO2	ENSG00000151790	6999	tryptophan 2,3-dioxygenase	11.5762	2.50192	0.439985	5.68639	1.29755e-08	8.36212e-08
SHOX2	ENSG00000168779	6474	short stature homeobox 2	10.5971	2.49969	0.489904	5.10241	3.35348e-07	1.70153e-06
PDE6A	ENSG00000132915	5145	phosphodiesterase 6A	15.4664	2.49863	0.331736	7.53199	4.9974e-14	7.76733e-13
PPIL6	ENSG00000185250	285755	peptidylprolyl isomerase like 6	28.1132	2.49753	0.314863	7.93214	2.15408e-15	3.98491e-14
CD300LG	ENSG00000161649	146894	CD300 molecule like family member g	13.5293	2.49308	0.524546	4.75284	2.00584e-06	8.82771e-06
MAMDC2	ENSG00000165072	256691	MAM domain containing 2	480.185	2.49308	0.860403	2.89757	0.00376065	0.00843705
EVPL	ENSG00000167880	2125	envoplakin	44.2739	2.49221	0.436846	5.70502	1.16327e-08	7.55588e-08
FLNC	ENSG00000128591	2318	filamin C	416.694	2.49146	0.352785	7.06225	1.63823e-12	2.04108e-11
HAGHL	ENSG00000103253	84264	hydroxyacylglutathione hydrolase like	37.1466	2.49143	0.322686	7.72089	1.15519e-14	1.9585e-13
MAGI2	ENSG00000187391	9863	membrane associated guanylate kinase, WW and PDZ domain containing 2	63.264	2.49003	0.290416	8.57404	9.99193e-18	2.50765e-16
GRIP2	ENSG00000144596	80852	glutamate receptor interacting protein 2	55.113	2.48987	0.36224	6.87353	6.26326e-12	7.06206e-11
GPR61	ENSG00000156097	83873	G protein-coupled receptor 61	16.2177	2.48966	0.357461	6.96484	3.28778e-12	3.91848e-11
SLC22A16	ENSG00000004809	85413	solute carrier family 22 member 16	7.63042	2.48956	0.563429	4.41859	9.93458e-06	3.85065e-05
RGS22	ENSG00000132554	26166	regulator of G protein signaling 22	18.9759	2.48934	0.324073	7.6814	1.57362e-14	2.61101e-13
CUBN	ENSG00000107611	8029	cubilin	32.6881	2.48585	0.33003	7.53219	4.98964e-14	7.76388e-13
ENDOG	ENSG00000167136	2021	endonuclease G	37.7562	2.48387	0.507811	4.89132	1.00162e-06	4.67555e-06
TMEM232	ENSG00000186952	642987	transmembrane protein 232	21.9128	2.48222	0.347999	7.13285	9.83105e-13	1.26888e-11
HSPA6	ENSG00000173110	3310	heat shock protein family A (Hsp70) member 6	19.9427	2.48214	0.404184	6.14111	8.19472e-10	6.49571e-09
SNORC	ENSG00000182600	389084	secondary ossification center associated regulator of chondrocyte maturation	14.3014	2.48114	0.282078	8.79593	1.41874e-18	4.03822e-17
FAM227B	ENSG00000166262	196951	family with sequence similarity 227 member B	43.2025	2.47424	0.304078	8.13688	4.05586e-16	8.41455e-15
LGI4	ENSG00000153902	163175	leucine rich repeat LGI family member 4	17.8374	2.47383	0.344035	7.19063	6.44907e-13	8.63412e-12
WNT3	ENSG00000108379	7473	Wnt family member 3	13.0451	2.47234	0.478165	5.17049	2.33483e-07	1.21958e-06
STPG2	ENSG00000163116	285555	sperm tail PG-rich repeat containing 2	7.15945	2.4718	0.415214	5.95308	2.63141e-09	1.90342e-08
LILRB4	ENSG00000186818	11006	leukocyte immunoglobulin like receptor B4	26.3709	2.46624	0.476347	5.1774	2.24994e-07	1.17655e-06
GPRIN3	ENSG00000185477	285513	GPRIN family member 3	69.903	2.46345	0.369493	6.66712	2.60871e-11	2.64727e-10
STXBP5L	ENSG00000145087	9515	syntaxin binding protein 5 like	20.3421	2.46242	0.490752	5.01764	5.23093e-07	2.56043e-06
TGFB1	ENSG00000105329	7040	transforming growth factor beta 1	695.612	2.4618	0.353789	6.95838	3.44211e-12	4.08849e-11
GPR132	ENSG00000183484	29933	G protein-coupled receptor 132	46.24	2.46123	0.367817	6.69146	2.2096e-11	2.26359e-10
OSBPL6	ENSG00000079156	114880	oxysterol binding protein like 6	35.5494	2.461	0.350572	7.01997	2.21916e-12	2.70001e-11
COL13A1	ENSG00000197467	1305	collagen type XIII alpha 1 chain	21.34	2.45753	0.567963	4.32691	1.51213e-05	5.66502e-05
PRXL2B	ENSG00000157870	127281	peroxiredoxin like 2B	25.6144	2.45656	0.398489	6.16469	7.06221e-10	5.66758e-09
AGRN	ENSG00000188157	375790	agrin	470.053	2.45497	0.332014	7.39419	1.42269e-13	2.08403e-12
NRGN	ENSG00000154146	4900	neurogranin	19.0132	2.45228	0.389767	6.29165	3.14107e-10	2.66915e-09
APOD	ENSG00000189058	347	apolipoprotein D	107.354	2.45137	0.443953	5.52169	3.35754e-08	2.03369e-07
NPR3	ENSG00000113389	4883	natriuretic peptide receptor 3	35.0039	2.44824	0.376681	6.49952	8.05785e-11	7.56314e-10
CYB5RL	ENSG00000215883	606495	cytochrome b5 reductase like	37.501	2.44695	0.222744	10.9855	4.48855e-28	4.21863e-26
CLCNKB	ENSG00000184908	1188	chloride voltage-gated channel Kb	10.72	2.44602	0.396184	6.17395	6.66032e-10	5.37586e-09
HLA-E	ENSG00000204592	3133	major histocompatibility complex, class I, E	1309.8	2.44568	0.296278	8.25467	1.5232e-16	3.35392e-15
CCDC154	ENSG00000197599	645811	coiled-coil domain containing 154	8.43576	2.44452	0.456273	5.35759	8.43416e-08	4.77027e-07
PTCH2	ENSG00000117425	8643	patched 2	24.9552	2.44426	0.327582	7.46153	8.55246e-14	1.292e-12
CYP1B1	ENSG00000138061	1545	cytochrome P450 family 1 subfamily B member 1	120.764	2.44275	0.416001	5.87198	4.30621e-09	2.98831e-08
AP3B2	ENSG00000103723	8120	adaptor related protein complex 3 subunit beta 2	27.1056	2.44254	0.489309	4.99182	5.98126e-07	2.89032e-06
ISG15	ENSG00000187608	9636	ISG15 ubiquitin like modifier	296.584	2.44204	0.426022	5.7322	9.91348e-09	6.49034e-08
BDH1	ENSG00000161267	622	3-hydroxybutyrate dehydrogenase 1	48.1799	2.44177	0.491016	4.97289	6.59629e-07	3.16351e-06
ATP1B2	ENSG00000129244	482	ATPase Na+/K+ transporting subunit beta 2	9.52883	2.44152	0.437533	5.5802	2.40245e-08	1.49197e-07
L3MBTL4	ENSG00000154655	91133	L3MBTL histone methyl-lysine binding protein 4	20.6199	2.44049	0.480898	5.07486	3.87772e-07	1.9408e-06
EEF1D	ENSG00000104529	1936	eukaryotic translation elongation factor 1 delta	884.922	2.43751	0.275287	8.85443	8.41111e-19	2.48238e-17
PRCD	ENSG00000214140	768206	photoreceptor disc component	11.9694	2.43542	0.372779	6.53316	6.43968e-11	6.14733e-10
ASCL2	ENSG00000183734	430	achaete-scute family bHLH transcription factor 2	418.136	2.43542	0.646935	3.76456	0.000166846	0.000501827
MITF	ENSG00000187098	4286	melanocyte inducing transcription factor	143.609	2.43097	0.3816	6.37048	1.88438e-10	1.65551e-09
CHRNA1	ENSG00000138435	1134	cholinergic receptor nicotinic alpha 1 subunit	13.9791	2.43095	0.508371	4.78185	1.73692e-06	7.74152e-06
TTLL7	ENSG00000137941	79739	tubulin tyrosine ligase like 7	21.2561	2.4306	0.40798	5.95765	2.55895e-09	1.85388e-08
ID4	ENSG00000172201	3400	inhibitor of DNA binding 4, HLH protein	188.136	2.42753	0.377415	6.43199	1.25946e-10	1.14306e-09
KCNJ14	ENSG00000182324	3770	potassium inwardly rectifying channel subfamily J member 14	14.2369	2.42595	0.377885	6.41981	1.36444e-10	1.22957e-09
NODAL	ENSG00000156574	4838	nodal growth differentiation factor	8.48841	2.42535	0.366472	6.61811	3.6382e-11	3.59304e-10
TDRD9	ENSG00000156414	122402	tudor domain containing 9	23.374	2.42404	0.36443	6.65159	2.89941e-11	2.92531e-10
CD300E	ENSG00000186407	342510	CD300e molecule	13.045	2.42342	0.5988	4.04713	5.18488e-05	0.000173997
TAP1	ENSG00000168394	6890	transporter 1, ATP binding cassette subfamily B member	334.743	2.42055	0.435079	5.56346	2.6447e-08	1.63058e-07
ASPHD2	ENSG00000128203	57168	aspartate beta-hydroxylase domain containing 2	65.3361	2.4195	0.597914	4.04657	5.1973e-05	0.000174372
ALOX12	ENSG00000108839	239	arachidonate 12-lipoxygenase, 12S type	42.8517	2.41928	0.289107	8.36811	5.85513e-17	1.33543e-15
NR1D1	ENSG00000126368	9572	nuclear receptor subfamily 1 group D member 1	35.1865	2.41783	0.265828	9.09549	9.41639e-20	3.16988e-18
NDRG4	ENSG00000103034	65009	NDRG family member 4	40.2493	2.41434	0.342631	7.04648	1.83496e-12	2.26403e-11
NOVA2	ENSG00000104967	4858	NOVA alternative splicing regulator 2	33.3239	2.41342	0.406942	5.93061	3.01809e-09	2.16788e-08
MRNIP	ENSG00000161010	51149	MRN complex interacting protein	828.477	2.40981	0.751243	3.20777	0.00133769	0.00331617
MECOM	ENSG00000085276	2122	MDS1 and EVI1 complex locus	155.693	2.40931	0.337387	7.14107	9.26084e-13	1.20194e-11
AGPAT1	ENSG00000204310	10554	1-acylglycerol-3-phosphate O-acyltransferase 1	118.606	2.4061	0.425089	5.66022	1.51178e-08	9.64946e-08
PLEKHB1	ENSG00000021300	58473	pleckstrin homology domain containing B1	24.734	2.40544	0.265871	9.04737	1.46458e-19	4.78089e-18
ESPNL	ENSG00000144488	339768	espin like	11.1538	2.40196	0.429768	5.58897	2.28427e-08	1.42553e-07
HBM	ENSG00000206177	3042	hemoglobin subunit mu	28.1923	2.39978	0.495489	4.84325	1.27733e-06	5.83802e-06
EPB42	ENSG00000166947	2038	erythrocyte membrane protein band 4.2	46.8336	2.39977	0.302533	7.93225	2.15211e-15	3.98491e-14
CELF3	ENSG00000159409	11189	CUGBP Elav-like family member 3	16.29	2.39441	0.375615	6.37463	1.83407e-10	1.61536e-09
ZNF771	ENSG00000179965	51333	zinc finger protein 771	34.5212	2.39411	0.290961	8.2283	1.89894e-16	4.14864e-15
RND2	ENSG00000108830	8153	Rho family GTPase 2	16.5406	2.39314	0.330409	7.24295	4.39018e-13	6.00979e-12
CAPN8	ENSG00000203697	388743	calpain 8	28.9979	2.39121	0.464164	5.15166	2.58192e-07	1.33767e-06
CLEC1B	ENSG00000165682	51266	C-type lectin domain family 1 member B	11.9048	2.39025	0.454042	5.26437	1.40671e-07	7.62074e-07
ZC3H12B	ENSG00000102053	340554	zinc finger CCCH-type containing 12B	24.5518	2.39007	0.317407	7.52999	5.07459e-14	7.87855e-13
PHEX	ENSG00000102174	5251	phosphate regulating endopeptidase homolog X-linked	17.5455	2.38987	0.284921	8.38784	4.95167e-17	1.14997e-15
GGACT	ENSG00000134864	87769	gamma-glutamylamine cyclotransferase	88.5771	2.38906	0.267733	8.92332	4.52522e-19	1.40825e-17
TGFA	ENSG00000163235	7039	transforming growth factor alpha	21.9039	2.38808	0.524228	4.55542	5.22808e-06	2.13846e-05
CLGN	ENSG00000153132	1047	calmegin	19.9387	2.38796	0.45287	5.27294	1.34253e-07	7.30696e-07
FBXO24	ENSG00000106336	26261	F-box protein 24	15.549	2.38678	0.337097	7.0804	1.43735e-12	1.81503e-11
MDGA1	ENSG00000112139	266727	MAM domain containing glycosylphosphatidylinositol anchor 1	53.2183	2.386	0.56729	4.20596	2.59975e-05	9.32346e-05
CABP1	ENSG00000157782	9478	calcium binding protein 1	21.966	2.38415	0.384674	6.19786	5.7235e-10	4.6627e-09
TXLNB	ENSG00000164440	167838	taxilin beta	12.5516	2.38272	0.284904	8.36323	6.10264e-17	1.38962e-15
KDM4E	ENSG00000235268	390245	lysine demethylase 4E	9.34253	2.38203	0.472616	5.04009	4.65302e-07	2.2952e-06
LEF1	ENSG00000138795	51176	lymphoid enhancer binding factor 1	37.6711	2.38082	0.409975	5.80724	6.35112e-09	4.31012e-08
CRLF1	ENSG00000006016	9244	cytokine receptor like factor 1	32.7996	2.38075	0.374365	6.35944	2.02489e-10	1.77118e-09
CRK	ENSG00000167193	1398	CRK proto-oncogene, adaptor protein	361.802	2.38058	0.447847	5.31561	1.06302e-07	5.88633e-07
PDE6C	ENSG00000095464	5146	phosphodiesterase 6C	8.09931	2.38015	0.466818	5.09867	3.42042e-07	1.73173e-06
BACH2	ENSG00000112182	60468	BTB domain and CNC homolog 2	37.5792	2.36957	0.306762	7.72446	1.1233e-14	1.91138e-13
CTH	ENSG00000116761	1491	cystathionine gamma-lyase	19.7593	2.36938	0.34506	6.86657	6.57655e-12	7.3915e-11
EYA4	ENSG00000112319	2070	EYA transcriptional coactivator and phosphatase 4	20.3398	2.36743	0.548145	4.31899	1.56747e-05	5.85669e-05
IL1R2	ENSG00000115590	7850	interleukin 1 receptor type 2	155.626	2.36699	0.715283	3.30917	0.000935725	0.00240394
ATAD3C	ENSG00000215915	219293	ATPase family AAA domain containing 3C	11.3167	2.36555	0.34407	6.87519	6.19052e-12	6.99129e-11
MRPL30	ENSG00000241962	51263	mitochondrial ribosomal protein L30	11.0876	2.36508	0.564246	4.19157	2.77025e-05	9.89404e-05
MYCN	ENSG00000134323	4613	MYCN proto-oncogene, bHLH transcription factor	848.674	2.36499	0.414115	5.71094	1.12355e-08	7.30806e-08
ABCC11	ENSG00000121270	85320	ATP binding cassette subfamily C member 11	34.492	2.3648	0.328104	7.20746	5.7004e-13	7.6906e-12
SSPO	ENSG00000197558	23145	SCO-spondin	68.0566	2.36301	0.345401	6.84134	7.84532e-12	8.74032e-11
ARNT2	ENSG00000172379	9915	aryl hydrocarbon receptor nuclear translocator 2	154.65	2.36229	0.501283	4.71248	2.44724e-06	1.06498e-05
BSN	ENSG00000164061	8927	bassoon presynaptic cytomatrix protein	48.5216	2.36163	0.287707	8.20847	2.24033e-16	4.83415e-15
CCDC157	ENSG00000187860	550631	coiled-coil domain containing 157	41.7837	2.36041	0.266894	8.84403	9.23278e-19	2.70494e-17
PTGIS	ENSG00000124212	5740	prostaglandin I2 synthase	48.1666	2.35362	0.345739	6.8075	9.93125e-12	1.08824e-10
EMID1	ENSG00000186998	129080	EMI domain containing 1	31.6355	2.35296	0.353491	6.65635	2.80709e-11	2.8424e-10
GCNA	ENSG00000147174	93953	germ cell nuclear acidic peptidase	16.4298	2.35279	0.251377	9.3596	8.0041e-21	3.02944e-19
ITGA7	ENSG00000135424	3679	integrin subunit alpha 7	27.1149	2.35122	0.344248	6.83002	8.49051e-12	9.41418e-11
SLFNL1	ENSG00000171790	200172	schlafen like 1	38.2237	2.35111	0.365009	6.44124	1.18502e-10	1.0804e-09
SPNS1	ENSG00000169682	83985	sphingolipid transporter 1 (putative)	19.1086	2.35066	0.293449	8.01047	1.14274e-15	2.22883e-14
MPZ	ENSG00000158887	4359	myelin protein zero	10.7281	2.34849	0.404765	5.80212	6.54811e-09	4.42353e-08
MROH6	ENSG00000204839	642475	maestro heat like repeat family member 6	48.6989	2.34795	0.460365	5.10019	3.39304e-07	1.71849e-06
PRPS2	ENSG00000101911	5634	phosphoribosyl pyrophosphate synthetase 2	107.879	2.34331	0.347579	6.7418	1.56433e-11	1.6459e-10
CLTRN	ENSG00000147003	57393	collectrin, amino acid transport regulator	11.6759	2.34199	0.379661	6.16864	6.88818e-10	5.54699e-09
CHRNE	ENSG00000108556	1145	cholinergic receptor nicotinic epsilon subunit	66.4956	2.34154	0.366784	6.38398	1.72547e-10	1.52643e-09
TMEM79	ENSG00000163472	84283	transmembrane protein 79	108.168	2.34047	0.307569	7.60959	2.74969e-14	4.42098e-13
TUBB	ENSG00000196230	203068	tubulin beta class I	1765.36	2.33991	0.237085	9.86951	5.64386e-23	2.78298e-21
ZNF579	ENSG00000218891	163033	zinc finger protein 579	15.1905	2.33983	0.417915	5.59881	2.15829e-08	1.35294e-07
C8G	ENSG00000176919	733	complement C8 gamma chain	17.0507	2.3398	0.335188	6.98058	2.93957e-12	3.53658e-11
SSTR2	ENSG00000180616	6752	somatostatin receptor 2	16.5337	2.33649	0.461276	5.06528	4.07805e-07	2.0338e-06
TDRD10	ENSG00000163239	126668	tudor domain containing 10	9.63278	2.33624	0.411224	5.6812	1.33755e-08	8.60407e-08
SRR	ENSG00000167720	63826	serine racemase	72.6651	2.3347	0.33856	6.89598	5.34946e-12	6.15562e-11
SEZ6	ENSG00000063015	124925	seizure related 6 homolog	22.4564	2.33226	0.389185	5.99269	2.064e-09	1.52609e-08
FBXL22	ENSG00000197361	283807	F-box and leucine rich repeat protein 22	18.6022	2.33142	0.329176	7.08259	1.4148e-12	1.78938e-11
POMC	ENSG00000115138	5443	proopiomelanocortin	23.3831	2.33007	0.572385	4.0708	4.68511e-05	0.000158594
CFAP43	ENSG00000197748	80217	cilia and flagella associated protein 43	24.4206	2.32849	0.345934	6.73102	1.68472e-11	1.75804e-10
CLDN10	ENSG00000134873	9071	claudin 10	81.491	2.32836	0.444956	5.23278	1.66977e-07	8.93011e-07
TXNDC5	ENSG00000239264	81567	thioredoxin domain containing 5	83.6829	2.32709	0.243667	9.55027	1.29354e-21	5.41362e-20
ELFN1	ENSG00000225968	392617	extracellular leucine rich repeat and fibronectin type III domain containing 1	9.5268	2.32517	0.466117	4.98839	6.08861e-07	2.93814e-06
CLU	ENSG00000120885	1191	clusterin	560.365	2.32517	0.26809	8.67307	4.20614e-18	1.10928e-16
FAAP20	ENSG00000162585	199990	FA core complex associated protein 20	467.417	2.32325	0.473345	4.90816	9.19347e-07	4.31597e-06
HLA-DMA	ENSG00000204257	3108	major histocompatibility complex, class II, DM alpha	40.347	2.32204	0.44046	5.27186	1.35045e-07	7.33863e-07
FA2H	ENSG00000103089	79152	fatty acid 2-hydroxylase	13.2566	2.32177	0.489447	4.74365	2.09896e-06	9.21438e-06
MBP	ENSG00000197971	4155	myelin basic protein	121.76	2.32055	0.270248	8.58674	8.94707e-18	2.26983e-16
BICDL2	ENSG00000162069	146439	BICD family like cargo adaptor 2	58.4835	2.32012	0.395158	5.87138	4.32195e-09	2.99627e-08
PCDHB13	ENSG00000187372	56123	protocadherin beta 13	12.9282	2.3198	0.449336	5.16272	2.43386e-07	1.26847e-06
TNFRSF10C	ENSG00000173535	8794	TNF receptor superfamily member 10c	54.5942	2.31903	0.277096	8.36905	5.80852e-17	1.32696e-15
TCTEX1D4	ENSG00000188396	343521	Tctex1 domain containing 4	22.9438	2.31893	0.443998	5.22283	1.7621e-07	9.38983e-07
PKDREJ	ENSG00000130943	10343	polycystin family receptor for egg jelly	13.9749	2.31867	0.351034	6.60527	3.96783e-11	3.89659e-10
MYEF2	ENSG00000104177	50804	myelin expression factor 2	34.3301	2.31822	0.423528	5.4736	4.40982e-08	2.62341e-07
CEBPB	ENSG00000172216	1051	CCAAT enhancer binding protein beta	1638.88	2.31713	0.344671	6.72274	1.78343e-11	1.84455e-10
IGFL2	ENSG00000204866	147920	IGF like family member 2	10.1931	2.31525	0.507296	4.56392	5.02083e-06	2.06253e-05
C9orf116	ENSG00000160345	138162	chromosome 9 open reading frame 116	28.6302	2.31422	0.298303	7.75797	8.62987e-15	1.4865e-13
GRIA4	ENSG00000152578	2893	glutamate ionotropic receptor AMPA type subunit 4	21.9919	2.3112	0.441803	5.23128	1.68344e-07	8.99803e-07
NKD2	ENSG00000145506	85409	NKD inhibitor of WNT signaling pathway 2	13.4148	2.3108	0.4453	5.18932	2.11067e-07	1.10994e-06
TSHR	ENSG00000165409	7253	thyroid stimulating hormone receptor	18.9437	2.30703	0.357181	6.45899	1.05402e-10	9.70442e-10
PANO1	ENSG00000274897	101927423	proapoptotic nucleolar protein 1	8.34335	2.305	0.435011	5.29872	1.16618e-07	6.4019e-07
SPHK1	ENSG00000176170	8877	sphingosine kinase 1	52.4818	2.30456	0.301643	7.64003	2.17176e-14	3.54055e-13
SLCO4A1	ENSG00000101187	28231	solute carrier organic anion transporter family member 4A1	567.306	2.30342	0.705012	3.2672	0.00108616	0.00275206
PHACTR1	ENSG00000112137	221692	phosphatase and actin regulator 1	69.8027	2.30154	0.189706	12.1322	7.13477e-34	1.28097e-31
PFKP	ENSG00000067057	5214	phosphofructokinase, platelet	671.024	2.30141	0.532505	4.32185	1.54724e-05	5.78729e-05
FAM81A	ENSG00000157470	145773	family with sequence similarity 81 member A	16.905	2.29952	0.456641	5.03574	4.76008e-07	2.34471e-06
HACD1	ENSG00000165996	9200	3-hydroxyacyl-CoA dehydratase 1	10.3307	2.2958	0.330877	6.93854	3.96164e-12	4.6387e-11
SLC27A5	ENSG00000083807	10998	solute carrier family 27 member 5	44.9931	2.29542	0.239411	9.58776	9.00156e-22	3.8787e-20
LBHD1	ENSG00000162194	79081	LBH domain containing 1	36.3254	2.28874	0.245134	9.33671	9.93747e-21	3.72097e-19
TSPAN10	ENSG00000182612	83882	tetraspanin 10	19.2865	2.2887	0.261594	8.74903	2.15194e-18	6.02716e-17
ANO7	ENSG00000146205	50636	anoctamin 7	62.4864	2.2881	0.498571	4.58932	4.44687e-06	1.84134e-05
PLIN4	ENSG00000167676	729359	perilipin 4	67.0531	2.28424	0.413349	5.52617	3.27304e-08	1.98495e-07
TTC39C	ENSG00000168234	125488	tetratricopeptide repeat domain 39C	86.8041	2.28316	0.376189	6.06918	1.28561e-09	9.86506e-09
ADGRV1	ENSG00000164199	84059	adhesion G protein-coupled receptor V1	86.0842	2.28203	0.26149	8.72702	2.61465e-18	7.17953e-17
FAM43A	ENSG00000185112	131583	family with sequence similarity 43 member A	774.743	2.28012	0.400431	5.69416	1.23979e-08	8.00091e-08
RNF24	ENSG00000101236	11237	ring finger protein 24	97.6813	2.28011	0.220778	10.3276	5.28697e-25	3.42772e-23
MAP3K5	ENSG00000197442	4217	mitogen-activated protein kinase kinase kinase 5	324.007	2.27974	0.287314	7.93465	2.11084e-15	3.92045e-14
ZNF497	ENSG00000174586	162968	zinc finger protein 497	23.5237	2.27671	0.324117	7.02434	2.15079e-12	2.62824e-11
CDC42EP5	ENSG00000167617	148170	CDC42 effector protein 5	45.7501	2.27658	0.375939	6.05573	1.39784e-09	1.0662e-08
AADACL3	ENSG00000188984	126767	arylacetamide deacetylase like 3	119.276	2.2755	0.798215	2.85074	0.00436179	0.00964179
CNTNAP2	ENSG00000174469	26047	contactin associated protein like 2	75.0952	2.27508	0.343352	6.62608	3.44715e-11	3.42368e-10
ANKUB1	ENSG00000206199	389161	ankyrin repeat and ubiquitin domain containing 1	14.6506	2.26965	0.416248	5.45263	4.96313e-08	2.93017e-07
IQUB	ENSG00000164675	154865	IQ motif and ubiquitin domain containing	15.3342	2.26591	0.350667	6.46172	1.03518e-10	9.5624e-10
SEZ6L2	ENSG00000174938	26470	seizure related 6 homolog like 2	60.2613	2.26571	0.36945	6.13264	8.64323e-10	6.81914e-09
CLSTN2	ENSG00000158258	64084	calsyntenin 2	71.2821	2.26495	0.387136	5.85052	4.90029e-09	3.36886e-08
FAM189B	ENSG00000160767	10712	family with sequence similarity 189 member B	64.8762	2.26473	0.195791	11.5671	6.05102e-31	8.22704e-29
WDR81	ENSG00000167716	124997	WD repeat domain 81	183.472	2.26244	0.265284	8.52838	1.48417e-17	3.62096e-16
CACNB1	ENSG00000067191	782	calcium voltage-gated channel auxiliary subunit beta 1	30.6885	2.26109	0.30345	7.45128	9.24371e-14	1.38596e-12
RSPO1	ENSG00000169218	284654	R-spondin 1	11.3075	2.25984	0.405849	5.56818	2.57408e-08	1.5908e-07
IL6	ENSG00000136244	3569	interleukin 6	15.3631	2.25845	0.337974	6.68233	2.35166e-11	2.39511e-10
WDR83	ENSG00000123154	84292	WD repeat domain 83	90.0262	2.25785	0.346563	6.51497	7.27053e-11	6.86472e-10
MAP6	ENSG00000171533	4135	microtubule associated protein 6	17.082	2.2575	0.347031	6.50518	7.76e-11	7.29853e-10
SLC25A37	ENSG00000147454	51312	solute carrier family 25 member 37	790.727	2.25661	0.274845	8.21047	2.20319e-16	4.76869e-15
IGFBP2	ENSG00000115457	3485	insulin like growth factor binding protein 2	256.356	2.25631	0.391764	5.75937	8.44308e-09	5.59471e-08
SPN	ENSG00000197471	6693	sialophorin	38.1333	2.2555	0.357218	6.31407	2.71784e-10	2.32929e-09
ACSL5	ENSG00000197142	51703	acyl-CoA synthetase long chain family member 5	174.202	2.25301	0.328864	6.85089	7.33938e-12	8.21588e-11
NOTCH4	ENSG00000204301	4855	notch receptor 4	58.4046	2.25245	0.380748	5.91584	3.30182e-09	2.35431e-08
FAM107B	ENSG00000065809	83641	family with sequence similarity 107 member B	1480.16	2.25188	0.276295	8.15028	3.63071e-16	7.56615e-15
ZC3H12D	ENSG00000178199	340152	zinc finger CCCH-type containing 12D	19.8107	2.25037	0.285713	7.87635	3.37091e-15	6.05208e-14
NLGN2	ENSG00000169992	57555	neuroligin 2	174.844	2.2503	0.344548	6.53116	6.52629e-11	6.21729e-10
TMEM200A	ENSG00000164484	114801	transmembrane protein 200A	34.4899	2.25019	0.530583	4.24097	2.22556e-05	8.08475e-05
DMGDH	ENSG00000132837	29958	dimethylglycine dehydrogenase	19.9946	2.24912	0.253454	8.87386	7.0652e-19	2.13235e-17
MARF1	ENSG00000166783	9665	meiosis regulator and mRNA stability factor 1	285.942	2.24442	0.257513	8.71575	2.88831e-18	7.86925e-17
PEAK3	ENSG00000188305	374872	PEAK family member 3	16.4964	2.24423	0.351962	6.37636	1.81347e-10	1.59822e-09
NPR1	ENSG00000169418	4881	natriuretic peptide receptor 1	132.652	2.24408	0.325194	6.90076	5.17252e-12	5.97163e-11
DLGAP1	ENSG00000170579	9229	DLG associated protein 1	66.8931	2.24351	0.432735	5.18449	2.16606e-07	1.13609e-06
OTOA	ENSG00000155719	146183	otoancorin	8.59504	2.24207	0.495878	4.52142	6.14257e-06	2.48041e-05
AK8	ENSG00000165695	158067	adenylate kinase 8	11.373	2.24091	0.314416	7.12719	1.02439e-12	1.31731e-11
EPB41	ENSG00000159023	2035	erythrocyte membrane protein band 4.1	565.931	2.23813	0.243189	9.20324	3.47318e-20	1.23135e-18
TRNP1	ENSG00000253368	388610	TMF1 regulated nuclear protein 1	22.3378	2.23789	0.31836	7.02943	2.07373e-12	2.54073e-11
HSD3B7	ENSG00000099377	80270	hydroxy-delta-5-steroid dehydrogenase, 3 beta- and steroid delta-isomerase 7	33.3843	2.23765	0.327255	6.83762	8.05173e-12	8.95603e-11
SDF2L1	ENSG00000128228	23753	stromal cell derived factor 2 like 1	287.174	2.23719	0.352557	6.34562	2.21536e-10	1.93055e-09
FAM161B	ENSG00000156050	145483	FAM161 centrosomal protein B	109.051	2.23588	0.346026	6.46161	1.03596e-10	9.56329e-10
ADRA2C	ENSG00000184160	152	adrenoceptor alpha 2C	90.2881	2.23572	0.458971	4.87115	1.10948e-06	5.12441e-06
KLF12	ENSG00000118922	11278	Kruppel like factor 12	37.6319	2.23398	0.359238	6.21865	5.01442e-10	4.12101e-09
MIDN	ENSG00000167470	90007	midnolin	573.031	2.23269	0.224479	9.94613	2.62189e-23	1.32075e-21
MAP2	ENSG00000078018	4133	microtubule associated protein 2	26.7374	2.22842	0.424001	5.25569	1.47472e-07	7.95839e-07
DNAAF3	ENSG00000167646	352909	dynein axonemal assembly factor 3	10.0635	2.22813	0.393565	5.6614	1.50141e-08	9.58768e-08
LRRC3	ENSG00000160233	81543	leucine rich repeat containing 3	80.6953	2.22736	0.314981	7.07141	1.53368e-12	1.92108e-11
ODF3B	ENSG00000177989	440836	outer dense fiber of sperm tails 3B	67.3451	2.22315	0.310348	7.16341	7.86945e-13	1.03575e-11
ATP2A3	ENSG00000074370	489	ATPase sarcoplasmic/endoplasmic reticulum Ca2+ transporting 3	61.8363	2.22238	0.348232	6.38189	1.74912e-10	1.54443e-09
RASSF5	ENSG00000266094	83593	Ras association domain family member 5	67.4884	2.22182	0.28672	7.74912	9.25326e-15	1.59192e-13
ITPR3	ENSG00000096433	3710	inositol 1,4,5-trisphosphate receptor type 3	442.031	2.22055	0.355217	6.25127	4.0714e-10	3.38976e-09
PROZ	ENSG00000126231	8858	protein Z, vitamin K dependent plasma glycoprotein	9.01609	2.22043	0.340793	6.51549	7.24531e-11	6.84638e-10
ABCA7	ENSG00000064687	10347	ATP binding cassette subfamily A member 7	320.45	2.21633	0.289887	7.64551	2.08115e-14	3.40473e-13
HIST1H2AJ	ENSG00000276368	8331	H2A clustered histone 14	260.099	2.21561	0.380864	5.81731	5.98018e-09	4.06931e-08
ZNF337	ENSG00000130684	26152	zinc finger protein 337	67.2369	2.21547	0.320733	6.90751	4.93246e-12	5.71806e-11
MICA	ENSG00000204520	100507436	MHC class I polypeptide-related sequence A	15.3158	2.21534	0.391222	5.6626	1.49095e-08	9.52956e-08
SEPTIN1	ENSG00000180096	1731	septin 1	25.4583	2.21473	0.295192	7.50266	6.25365e-14	9.65558e-13
LEKR1	ENSG00000197980	389170	leucine, glutamate and lysine rich 1	9.91251	2.21329	0.38003	5.82398	5.7463e-09	3.9216e-08
CNIH3	ENSG00000143786	149111	cornichon family AMPA receptor auxiliary protein 3	23.674	2.21217	0.265984	8.31694	9.02608e-17	2.01597e-15
SLC35G6	ENSG00000259224	643664	solute carrier family 35 member G6	11.3635	2.20972	0.412558	5.35614	8.50166e-08	4.80374e-07
CHCHD10	ENSG00000250479	400916	coiled-coil-helix-coiled-coil-helix domain containing 10	129.365	2.2095	0.381992	5.78415	7.28816e-09	4.88285e-08
CHI3L2	ENSG00000064886	1117	chitinase 3 like 2	28.7943	2.20919	0.673066	3.28228	0.00102971	0.00261803
FOXN1	ENSG00000109101	8456	forkhead box N1	9.91299	2.20816	0.569602	3.87668	0.000105891	0.000330931
PTPN22	ENSG00000134242	26191	protein tyrosine phosphatase non-receptor type 22	19.0129	2.20731	0.412648	5.34914	8.83727e-08	4.96817e-07
IL15RA	ENSG00000134470	3601	interleukin 15 receptor subunit alpha	24.5156	2.20699	0.279938	7.88385	3.1744e-15	5.73604e-14
STPG4	ENSG00000239605	285051	sperm-tail PG-rich repeat containing 4	6.8246	2.20682	0.430878	5.12167	3.02842e-07	1.55291e-06
RAB37	ENSG00000172794	326624	RAB37, member RAS oncogene family	22.7717	2.20446	0.312658	7.05072	1.77997e-12	2.20395e-11
IL32	ENSG00000008517	9235	interleukin 32	25.2073	2.20426	0.474838	4.64213	3.44831e-06	1.45452e-05
MELTF	ENSG00000163975	4241	melanotransferrin	42.0986	2.20381	0.404602	5.44687	5.12646e-08	3.01896e-07
ERBB4	ENSG00000178568	2066	erb-b2 receptor tyrosine kinase 4	29.8768	2.20351	0.538205	4.09418	4.23665e-05	0.000144778
AK7	ENSG00000140057	122481	adenylate kinase 7	18.0999	2.20218	0.26584	8.28383	1.19275e-16	2.65132e-15
TUBB1	ENSG00000101162	81027	tubulin beta 1 class VI	41.5666	2.20142	0.325539	6.76238	1.35745e-11	1.45002e-10
MNX1	ENSG00000130675	3110	motor neuron and pancreas homeobox 1	12.023	2.20057	0.408183	5.39113	7.00158e-08	4.02835e-07
IGSF1	ENSG00000147255	3547	immunoglobulin superfamily member 1	27.4406	2.19949	0.371717	5.91712	3.2762e-09	2.33962e-08
MOXD1	ENSG00000079931	26002	monooxygenase DBH like 1	33.9306	2.19665	0.394203	5.57238	2.51276e-08	1.55496e-07
COL27A1	ENSG00000196739	85301	collagen type XXVII alpha 1 chain	1779.4	2.19621	0.575851	3.81385	0.000136816	0.000417788
TEDDM1	ENSG00000203730	127670	transmembrane epididymal protein 1	8.40279	2.19508	0.367945	5.96579	2.43453e-09	1.77107e-08
FOXB1	ENSG00000171956	27023	forkhead box B1	18.0773	2.19452	0.333864	6.5731	4.92776e-11	4.76248e-10
RYR3	ENSG00000198838	6263	ryanodine receptor 3	110.358	2.1928	0.48309	4.53912	5.64899e-06	2.29833e-05
CHST9	ENSG00000154080	83539	carbohydrate sulfotransferase 9	25.6644	2.19111	0.571787	3.83203	0.000127089	0.000390469
CLDN6	ENSG00000184697	9074	claudin 6	203.347	2.19063	0.459817	4.76414	1.89657e-06	8.385e-06
C16orf71	ENSG00000166246	146562	chromosome 16 open reading frame 71	19.7661	2.19017	0.334503	6.54752	5.85008e-11	5.62282e-10
KHK	ENSG00000138030	3795	ketohexokinase	32.8955	2.18871	0.317458	6.89449	5.40578e-12	6.20512e-11
LOC101059948	ENSG00000268655	101059948	ketohexokinase	42.3623	2.18842	0.451723	4.84461	1.2686e-06	5.8019e-06
SSC4D	ENSG00000146700	136853	scavenger receptor cysteine rich family member with 4 domains	28.0802	2.1878	0.550653	3.9731	7.09431e-05	0.000231151
GPR17	ENSG00000144230	2840	G protein-coupled receptor 17	20.4617	2.1877	0.354634	6.16888	6.87738e-10	5.54147e-09
ANG	ENSG00000214274	283	angiogenin	15.2979	2.18694	0.466619	4.68679	2.7752e-06	1.19398e-05
CCDC71L	ENSG00000253276	168455	coiled-coil domain containing 71 like	106.882	2.18398	0.226955	9.62297	6.39584e-22	2.81658e-20
SPDYC	ENSG00000204710	387778	speedy/RINGO cell cycle regulator family member C	16.0952	2.18309	0.364865	5.98327	2.18698e-09	1.60516e-08
LYPD6B	ENSG00000150556	130576	LY6/PLAUR domain containing 6B	11.9106	2.18261	0.394716	5.52957	3.21026e-08	1.95293e-07
MT1E	ENSG00000169715	4493	metallothionein 1E	120.84	2.17958	0.560266	3.89025	0.00010014	0.000314823
AK5	ENSG00000154027	26289	adenylate kinase 5	22.802	2.17907	0.463689	4.69943	2.60895e-06	1.13044e-05
BICD1	ENSG00000151746	636	BICD cargo adaptor 1	71.2873	2.17882	0.388275	5.61155	2.00527e-08	1.2621e-07
GIMAP5	ENSG00000196329	55340	GTPase, IMAP family member 5	19.0548	2.17818	0.489385	4.45085	8.55327e-06	3.3665e-05
THAP2	ENSG00000173451	83591	THAP domain containing 2	59.8901	2.17789	0.257525	8.45701	2.74329e-17	6.53352e-16
SPTB	ENSG00000070182	6710	spectrin beta, erythrocytic	147.725	2.17134	0.317163	6.84612	7.58778e-12	8.46688e-11
NIPAL4	ENSG00000172548	348938	NIPA like domain containing 4	17.6915	2.1701	0.387033	5.60702	2.05841e-08	1.29322e-07
CBLN3	ENSG00000139899	643866	cerebellin 3 precursor	54.7695	2.16802	0.370175	5.85674	4.72033e-09	3.25954e-08
CHAC1	ENSG00000128965	79094	ChaC glutathione specific gamma-glutamylcyclotransferase 1	17.5447	2.16459	0.303606	7.12962	1.00647e-12	1.29665e-11
RGN	ENSG00000130988	9104	regucalcin	9.18044	2.1633	0.367538	5.8859	3.95888e-09	2.76785e-08
CDH23	ENSG00000107736	64072	cadherin related 23	96.3807	2.16247	0.343209	6.30074	2.96235e-10	2.52648e-09
IL12RB1	ENSG00000096996	3594	interleukin 12 receptor subunit beta 1	23.3769	2.16173	0.36602	5.90605	3.50406e-09	2.48712e-08
CTU1	ENSG00000142544	90353	cytosolic thiouridylase subunit 1	53.6921	2.15843	0.357806	6.0324	1.6154e-09	1.21428e-08
ZGLP1	ENSG00000220201	100125288	zinc finger GATA like protein 1	7.03428	2.15551	0.352282	6.11871	9.43363e-10	7.38862e-09
PCNX2	ENSG00000135749	80003	pecanex 2	65.9044	2.15325	0.241491	8.91648	4.81353e-19	1.48477e-17
MAZ	ENSG00000103495	4150	MYC associated zinc finger protein	470.975	2.15234	0.233375	9.22268	2.89773e-20	1.04051e-18
MMP11	ENSG00000099953	4320	matrix metallopeptidase 11	909.761	2.15132	0.441284	4.87514	1.08733e-06	5.03205e-06
DRC3	ENSG00000171962	83450	dynein regulatory complex subunit 3	32.7171	2.15044	0.20736	10.3706	3.37549e-25	2.28359e-23
HAP1	ENSG00000173805	9001	huntingtin associated protein 1	89.8123	2.14987	0.355249	6.05174	1.43287e-09	1.08855e-08
PGM2L1	ENSG00000165434	283209	phosphoglucomutase 2 like 1	64.868	2.14982	0.373796	5.75131	8.85545e-09	5.83859e-08
KCNK12	ENSG00000184261	56660	potassium two pore domain channel subfamily K member 12	68.9225	2.14673	0.558627	3.84287	0.000121603	0.000375258
ROM1	ENSG00000149489	6094	retinal outer segment membrane protein 1	18.888	2.14652	0.282386	7.60138	2.92997e-14	4.69466e-13
H2AFY2	ENSG00000099284	55506	macroH2A.2 histone	28.9402	2.14625	0.456487	4.70167	2.58039e-06	1.1191e-05
ABHD1	ENSG00000143994	84696	abhydrolase domain containing 1	25.7954	2.14387	0.444748	4.82041	1.43263e-06	6.48791e-06
SOX17	ENSG00000164736	64321	SRY-box transcription factor 17	42.7672	2.14185	0.419624	5.10421	3.32172e-07	1.68908e-06
HOMER2	ENSG00000103942	9455	homer scaffold protein 2	68.4617	2.14171	0.246291	8.69584	3.44263e-18	9.25347e-17
SCRG1	ENSG00000164106	11341	stimulator of chondrogenesis 1	13.0304	2.14112	0.365803	5.85319	4.82229e-09	3.32013e-08
GATAD2B	ENSG00000143614	57459	GATA zinc finger domain containing 2B	159.661	2.14072	0.32542	6.57833	4.75758e-11	4.60436e-10
RUNDC3A	ENSG00000108309	10900	RUN domain containing 3A	27.9737	2.13958	0.33998	6.29326	3.10876e-10	2.64329e-09
CD7	ENSG00000173762	924	CD7 molecule	51.7937	2.13909	0.361417	5.91863	3.24633e-09	2.32184e-08
NR4A3	ENSG00000119508	8013	nuclear receptor subfamily 4 group A member 3	63.7245	2.13888	0.392587	5.44817	5.08913e-08	3.00076e-07
LRIG1	ENSG00000144749	26018	leucine rich repeats and immunoglobulin like domains 1	105.643	2.13823	0.266071	8.0363	9.25945e-16	1.83408e-14
CCDC9B	ENSG00000188549	388115	coiled-coil domain containing 9B	30.1116	2.13802	0.420144	5.08879	3.60352e-07	1.8159e-06
BRSK2	ENSG00000174672	9024	BR serine/threonine kinase 2	15.3903	2.13708	0.371624	5.75066	8.88947e-09	5.85551e-08
MXD3	ENSG00000213347	83463	MAX dimerization protein 3	216.093	2.13694	0.345418	6.18654	6.14987e-10	4.99263e-09
HLA-DPB1	ENSG00000223865	3115	major histocompatibility complex, class II, DP beta 1	67.3878	2.13663	0.588646	3.62974	0.00028371	0.000814822
TNK1	ENSG00000174292	8711	tyrosine kinase non receptor 1	20.7763	2.13529	0.343483	6.21659	5.08071e-10	4.1657e-09
GVQW3	ENSG00000179240	100506127	GVQW motif containing 3	30.1618	2.13468	0.296605	7.19705	6.15292e-13	8.2534e-12
CEP72	ENSG00000112877	55722	centrosomal protein 72	131.922	2.13324	0.3872	5.5094	3.60062e-08	2.1706e-07
HIST2H2AC	ENSG00000184260	8338	H2A clustered histone 20	404.614	2.13094	0.408081	5.22186	1.77136e-07	9.432e-07
PGC	ENSG00000096088	5225	progastricsin	12.8535	2.12987	0.278863	7.6377	2.21129e-14	3.59663e-13
TMEM221	ENSG00000188051	100130519	transmembrane protein 221	7.9626	2.1293	0.438258	4.85855	1.18249e-06	5.42939e-06
PLCH1	ENSG00000114805	23007	phospholipase C eta 1	24.6727	2.12796	0.248953	8.54767	1.25602e-17	3.09127e-16
CHRNB2	ENSG00000160716	1141	cholinergic receptor nicotinic beta 2 subunit	23.3183	2.12641	0.326896	6.50486	7.77662e-11	7.30898e-10
FSTL4	ENSG00000053108	23105	follistatin like 4	22.4499	2.12578	0.358065	5.93686	2.90541e-09	2.09297e-08
GNB5	ENSG00000069966	10681	G protein subunit beta 5	143.392	2.12364	0.283191	7.49898	6.43169e-14	9.90275e-13
FBXW12	ENSG00000164049	285231	F-box and WD repeat domain containing 12	10.7569	2.12351	0.409152	5.19003	2.10265e-07	1.10614e-06
DHRS13	ENSG00000167536	147015	dehydrogenase/reductase 13	95.2835	2.12244	0.286711	7.40272	1.33421e-13	1.96263e-12
NLGN1	ENSG00000169760	22871	neuroligin 1	32.5466	2.12093	0.450902	4.70375	2.55426e-06	1.10846e-05
CYP4B1	ENSG00000142973	1580	cytochrome P450 family 4 subfamily B member 1	39.0231	2.12089	0.335069	6.32972	2.45605e-10	2.11399e-09
AGR2	ENSG00000106541	10551	anterior gradient 2, protein disulphide isomerase family member	115.546	2.12007	0.436352	4.85863	1.18203e-06	5.42906e-06
IL17REL	ENSG00000188263	400935	interleukin 17 receptor E like	11.0831	2.11879	0.372039	5.69507	1.23322e-08	7.96219e-08
CCDC74A	ENSG00000163040	90557	coiled-coil domain containing 74A	8.87113	2.11744	0.397895	5.32161	1.02855e-07	5.71577e-07
GGT1	ENSG00000100031	2678	gamma-glutamyltransferase 1	59.1235	2.117	0.349047	6.0651	1.31872e-09	1.01025e-08
TNFRSF1B	ENSG00000028137	7133	TNF receptor superfamily member 1B	1271.82	2.11471	0.343192	6.16189	7.18807e-10	5.75539e-09
MRM1	ENSG00000278619	79922	mitochondrial rRNA methyltransferase 1	28.9047	2.11377	0.262022	8.06717	7.1945e-16	1.44967e-14
ZNF66	ENSG00000160229	7617	zinc finger protein 66	32.5542	2.11357	0.304468	6.94185	3.87005e-12	4.54285e-11
EFR3B	ENSG00000084710	22979	EFR3 homolog B	52.3456	2.11245	0.3267	6.46602	1.0062e-10	9.30706e-10
DZANK1	ENSG00000089091	55184	double zinc ribbon and ankyrin repeat domains 1	30.5444	2.11227	0.222563	9.49067	2.29552e-21	9.37215e-20
TNFRSF10A	ENSG00000104689	8797	TNF receptor superfamily member 10a	35.8791	2.11224	0.319301	6.61518	3.71101e-11	3.65207e-10
ZSWIM9	ENSG00000185453	374920	zinc finger SWIM-type containing 9	29.4658	2.1115	0.447843	4.71483	2.41914e-06	1.05407e-05
IL4I1	ENSG00000104951	259307	interleukin 4 induced 1	27.4066	2.11149	0.447852	4.7147	2.42066e-06	1.0544e-05
NOS1AP	ENSG00000198929	9722	nitric oxide synthase 1 adaptor protein	26.512	2.10937	0.375599	5.61602	1.95406e-08	1.23153e-07
ANKK1	ENSG00000170209	255239	ankyrin repeat and kinase domain containing 1	11.723	2.10892	0.462718	4.55767	5.17235e-06	2.1198e-05
TIGD3	ENSG00000173825	220359	tigger transposable element derived 3	8.18662	2.1075	0.455653	4.62523	3.74178e-06	1.5698e-05
SLC23A1	ENSG00000170482	9963	solute carrier family 23 member 1	21.1009	2.10598	0.290244	7.25588	3.99049e-13	5.48947e-12
ASIC1	ENSG00000110881	41	acid sensing ion channel subunit 1	28.8143	2.10431	0.266326	7.90126	2.76089e-15	5.06068e-14
PGBD5	ENSG00000177614	79605	piggyBac transposable element derived 5	62.9163	2.10383	0.344144	6.11324	9.76276e-10	7.62934e-09
IGSF9B	ENSG00000080854	22997	immunoglobulin superfamily member 9B	31.953	2.10374	0.457429	4.59904	4.24441e-06	1.76324e-05
KCND1	ENSG00000102057	3750	potassium voltage-gated channel subfamily D member 1	21.7579	2.10238	0.291983	7.20036	6.00527e-13	8.06307e-12
CPSF4L	ENSG00000187959	642843	cleavage and polyadenylation specific factor 4 like	7.07929	2.1016	0.45767	4.59197	4.3909e-06	1.82031e-05
TRIM50	ENSG00000146755	135892	tripartite motif containing 50	6.88188	2.10087	0.539977	3.89067	9.9967e-05	0.000314381
TNFAIP2	ENSG00000185215	7127	TNF alpha induced protein 2	1539	2.09942	0.337793	6.21512	5.12856e-10	4.20002e-09
TACR3	ENSG00000169836	6870	tachykinin receptor 3	22.19	2.09816	0.746859	2.80931	0.00496475	0.010855
HRH2	ENSG00000113749	3274	histamine receptor H2	30.5195	2.0953	0.31612	6.62818	3.39845e-11	3.37771e-10
PNMA8B	ENSG00000204851	57469	PNMA family member 8B	17.7572	2.09447	0.342907	6.10797	1.00903e-09	7.86777e-09
CLDN5	ENSG00000184113	7122	claudin 5	37.9859	2.09345	0.404283	5.17819	2.24053e-07	1.17207e-06
AOC2	ENSG00000131480	314	amine oxidase copper containing 2	15.06	2.09325	0.378109	5.53611	3.09268e-08	1.88714e-07
LEMD1	ENSG00000186007	93273	LEM domain containing 1	9.7343	2.09312	0.479524	4.36499	1.2713e-05	4.82345e-05
CCHCR1	ENSG00000204536	54535	coiled-coil alpha-helical rod protein 1	66.5881	2.09216	0.300712	6.95738	3.46662e-12	4.11063e-11
NUAK2	ENSG00000163545	81788	NUAK family kinase 2	224.237	2.0917	0.360421	5.8035	6.49465e-09	4.39377e-08
VIPR2	ENSG00000106018	7434	vasoactive intestinal peptide receptor 2	22.9636	2.09162	0.391515	5.34239	9.17308e-08	5.14251e-07
SMOX	ENSG00000088826	54498	spermine oxidase	44.0759	2.09122	0.297661	7.02551	2.13288e-12	2.60863e-11
NMU	ENSG00000109255	10874	neuromedin U	6.73832	2.09039	0.434741	4.80836	1.52174e-06	6.85224e-06
CCDC40	ENSG00000141519	55036	coiled-coil domain containing 40	37.742	2.0901	0.391754	5.33523	9.54238e-08	5.33459e-07
CABP4	ENSG00000175544	57010	calcium binding protein 4	19.6973	2.08827	0.269072	7.76102	8.4251e-15	1.45302e-13
Gene ID: AC009119.2	ENSG00000260300		calcium binding protein 4	9.00884	2.08646	0.407962	5.11435	3.14822e-07	1.60845e-06
ABCC1	ENSG00000103222	4363	ATP binding cassette subfamily C member 1	180.408	2.08447	0.264451	7.88224	3.21554e-15	5.80289e-14
CLDN9	ENSG00000213937	9080	claudin 9	13.4466	2.08396	0.474715	4.38992	1.13393e-05	4.34581e-05
C9orf131	ENSG00000174038	138724	chromosome 9 open reading frame 131	53.0675	2.08342	0.350005	5.95254	2.64006e-09	1.90771e-08
PLD4	ENSG00000166428	122618	phospholipase D family member 4	23.8268	2.08247	0.383565	5.42924	5.6594e-08	3.31331e-07
GNAL	ENSG00000141404	2774	G protein subunit alpha L	57.5489	2.08038	0.318608	6.5296	6.5944e-11	6.2779e-10
C1orf56	ENSG00000143443	54964	chromosome 1 open reading frame 56	99.3236	2.08004	0.5064	4.1075	3.99971e-05	0.00013752
FAM83G	ENSG00000188522	644815	family with sequence similarity 83 member G	240.459	2.07858	0.473045	4.39406	1.11255e-05	4.27206e-05
ARHGEF26	ENSG00000114790	26084	Rho guanine nucleotide exchange factor 26	23.2673	2.07837	0.317614	6.54369	6.00194e-11	5.74512e-10
APBA1	ENSG00000107282	320	amyloid beta precursor protein binding family A member 1	80.4086	2.07836	0.263088	7.89987	2.79204e-15	5.11107e-14
MYBPC3	ENSG00000134571	4607	myosin binding protein C, cardiac	30.0871	2.07833	0.325581	6.38344	1.73149e-10	1.52983e-09
SCGB2B2	ENSG00000205209	284402	secretoglobin family 2B member 2	11.9716	2.07391	0.324564	6.38984	1.66061e-10	1.47652e-09
CA13	ENSG00000185015	377677	carbonic anhydrase 13	17.1787	2.07235	0.268889	7.70707	1.28735e-14	2.17205e-13
C9orf43	ENSG00000157653	257169	chromosome 9 open reading frame 43	12.4932	2.07067	0.382343	5.41575	6.1032e-08	3.55086e-07
KLF2	ENSG00000127528	10365	Kruppel like factor 2	79.7057	2.07066	0.322881	6.41309	1.42596e-10	1.28089e-09
TMC7	ENSG00000170537	79905	transmembrane channel like 7	31.0434	2.07029	0.420876	4.919	8.69866e-07	4.10155e-06
C3orf67	ENSG00000163689	200844	chromosome 3 open reading frame 67	32.3607	2.06967	0.203734	10.1587	3.03179e-24	1.75443e-22
SDCBP2	ENSG00000125775	27111	syndecan binding protein 2	31.6789	2.06897	0.338265	6.11642	9.57015e-10	7.48299e-09
GUCY2F	ENSG00000101890	2986	guanylate cyclase 2F, retinal	12.6413	2.06622	0.35958	5.74621	9.12678e-09	6.00054e-08
TMEM63C	ENSG00000165548	57156	transmembrane protein 63C	48.2803	2.06595	0.343021	6.02283	1.71395e-09	1.28354e-08
CEBPA	ENSG00000245848	1050	CCAAT enhancer binding protein alpha	1072.3	2.06543	0.23056	8.95835	3.29587e-19	1.04188e-17
SCARF1	ENSG00000074660	8578	scavenger receptor class F member 1	39.7982	2.06363	0.295804	6.97633	3.03001e-12	3.62979e-11
CAPN3	ENSG00000092529	825	calpain 3	14.1414	2.0608	0.326442	6.31291	2.73844e-10	2.34265e-09
FNDC10	ENSG00000228594	643988	fibronectin type III domain containing 10	32.6466	2.05931	0.312778	6.58395	4.58097e-11	4.43958e-10
TTC23L	ENSG00000205838	153657	tetratricopeptide repeat domain 23 like	15.6293	2.05899	0.305991	6.72891	1.70944e-11	1.77985e-10
WASF3	ENSG00000132970	10810	WASP family member 3	21.6444	2.05876	0.282166	7.29627	2.95859e-13	4.1267e-12
USH2A	ENSG00000042781	7399	usherin	39.9419	2.0584	0.3491	5.89631	3.71711e-09	2.62371e-08
FAM229A	ENSG00000225828	100128071	family with sequence similarity 229 member A	23.0809	2.05712	0.274268	7.5004	6.36218e-14	9.81232e-13
SLC25A29	ENSG00000197119	123096	solute carrier family 25 member 29	300.786	2.05593	0.338538	6.07298	1.25562e-09	9.64546e-09
PCSK4	ENSG00000115257	54760	proprotein convertase subtilisin/kexin type 4	16.1809	2.05547	0.38507	5.33792	9.40183e-08	5.26232e-07
CASZ1	ENSG00000130940	54897	castor zinc finger 1	91.1187	2.05542	0.315799	6.50861	7.58488e-11	7.14795e-10
CEP126	ENSG00000110318	57562	centrosomal protein 126	45.7987	2.05453	0.260379	7.89052	3.00933e-15	5.48732e-14
LTB4R2	ENSG00000213906	56413	leukotriene B4 receptor 2	30.5075	2.05445	0.305232	6.73077	1.68763e-11	1.75976e-10
CEBPD	ENSG00000221869	1052	CCAAT enhancer binding protein delta	654.014	2.05375	0.321465	6.38871	1.67295e-10	1.48561e-09
KCNS2	ENSG00000156486	3788	potassium voltage-gated channel modifier subfamily S member 2	26.2194	2.05277	0.316099	6.49407	8.35455e-11	7.82066e-10
SKOR1	ENSG00000188779	390598	SKI family transcriptional corepressor 1	7.74828	2.05186	0.371299	5.52615	3.2733e-08	1.98495e-07
LPAR2	ENSG00000064547	9170	lysophosphatidic acid receptor 2	50.6033	2.04912	0.416588	4.91883	8.70629e-07	4.10377e-06
GRID2IP	ENSG00000215045	392862	Grid2 interacting protein	12.7444	2.04902	0.404423	5.06654	4.05117e-07	2.02328e-06
CCDC33	ENSG00000140481	80125	coiled-coil domain containing 33	54.3764	2.04771	0.26959	7.59563	3.06301e-14	4.90221e-13
IFI44L	ENSG00000137959	10964	interferon induced protein 44 like	50.9939	2.04689	0.507422	4.03391	5.48574e-05	0.000183224
GPRC5B	ENSG00000167191	51704	G protein-coupled receptor class C group 5 member B	154.555	2.04664	0.299861	6.82532	8.77282e-12	9.71182e-11
AATK	ENSG00000181409	9625	apoptosis associated tyrosine kinase	36.0886	2.04519	0.308448	6.63059	3.34348e-11	3.32543e-10
STAB2	ENSG00000136011	55576	stabilin 2	70.1942	2.04371	0.507239	4.02908	5.59964e-05	0.000186878
BBC3	ENSG00000105327	27113	BCL2 binding component 3	64.7279	2.04316	0.313385	6.51966	7.04677e-11	6.68131e-10
ADAM19	ENSG00000135074	8728	ADAM metallopeptidase domain 19	3997.82	2.0426	0.559313	3.65198	0.000260229	0.000753255
MAP3K21	ENSG00000143674	84451	mitogen-activated protein kinase kinase kinase 21	25.7716	2.0416	0.339719	6.00967	1.85899e-09	1.38549e-08
TRIM9	ENSG00000100505	114088	tripartite motif containing 9	42.1535	2.0412	0.382014	5.34326	9.12898e-08	5.11983e-07
SLAMF7	ENSG00000026751	57823	SLAM family member 7	27.4155	2.03761	0.835568	2.43859	0.0147445	0.028445
ZFP36L2	ENSG00000152518	678	ZFP36 ring finger protein like 2	224.195	2.03647	0.288041	7.07008	1.54848e-12	1.93788e-11
CCDC85B	ENSG00000175602	11007	coiled-coil domain containing 85B	66.3852	2.03621	0.518732	3.92537	8.6596e-05	0.000276302
ADAMTS8	ENSG00000134917	11095	ADAM metallopeptidase with thrombospondin type 1 motif 8	36.9301	2.03166	0.339011	5.99292	2.06112e-09	1.52477e-08
DOCK3	ENSG00000088538	1795	dedicator of cytokinesis 3	30.7513	2.03151	0.308497	6.58518	4.5434e-11	4.40622e-10
DBNDD2	ENSG00000244274	55861	dysbindin domain containing 2	6.34553	2.03092	0.405498	5.00846	5.48685e-07	2.67448e-06
ATP11A	ENSG00000068650	23250	ATPase phospholipid transporting 11A	1639.68	2.03032	0.228176	8.89805	5.68385e-19	1.73792e-17
SUSD5	ENSG00000173705	26032	sushi domain containing 5	17.5181	2.02972	0.339091	5.98577	2.1537e-09	1.58656e-08
CFI	ENSG00000205403	3426	complement factor I	47.189	2.02923	0.535359	3.79042	0.000150395	0.000456169
DTNA	ENSG00000134769	1837	dystrobrevin alpha	31.4081	2.02911	0.384506	5.2772	1.31172e-07	7.14761e-07
KIF21B	ENSG00000116852	23046	kinesin family member 21B	79.4307	2.02893	0.283564	7.15511	8.36029e-13	1.09521e-11
RNF223	ENSG00000237330	401934	ring finger protein 223	29.5736	2.02785	0.536307	3.78113	0.000156117	0.000471687
MEX3A	ENSG00000254726	92312	mex-3 RNA binding family member A	34.1821	2.02755	0.258438	7.84539	4.31596e-15	7.67989e-14
LENG1	ENSG00000105617	79165	leukocyte receptor cluster member 1	48.0337	2.02695	0.298022	6.80133	1.03661e-11	1.13323e-10
COLQ	ENSG00000206561	8292	collagen like tail subunit of asymmetric acetylcholinesterase	28.3669	2.02491	0.288667	7.01469	2.30459e-12	2.80152e-11
Gene ID: AL136531.2	ENSG00000274322		collagen like tail subunit of asymmetric acetylcholinesterase	6.66507	2.02446	0.435473	4.64888	3.33735e-06	1.4124e-05
FAM124A	ENSG00000150510	220108	family with sequence similarity 124 member A	27.7399	2.02411	0.361549	5.59844	2.16285e-08	1.35519e-07
KHDRBS3	ENSG00000131773	10656	KH RNA binding domain containing, signal transduction associated 3	29.2106	2.02351	0.259688	7.79209	6.59085e-15	1.15085e-13
NCOR2	ENSG00000196498	9612	nuclear receptor corepressor 2	897.859	2.02341	0.242614	8.34005	7.42596e-17	1.66923e-15
PATE4	ENSG00000237353	399968	prostate and testis expressed 4	15.5061	2.02108	0.461531	4.37907	1.19184e-05	4.54413e-05
IGSF11	ENSG00000144847	152404	immunoglobulin superfamily member 11	17.5649	2.02106	0.338626	5.9684	2.39593e-09	1.7448e-08
CACNG4	ENSG00000075461	27092	calcium voltage-gated channel auxiliary subunit gamma 4	18.1595	2.02055	0.400605	5.04374	4.56519e-07	2.25675e-06
FAM174B	ENSG00000185442	400451	family with sequence similarity 174 member B	124.768	2.01928	0.341938	5.90539	3.51824e-09	2.49465e-08
GPX3	ENSG00000211445	2878	glutathione peroxidase 3	3522.37	2.01906	0.33711	5.98931	2.10732e-09	1.55566e-08
CKB	ENSG00000166165	1152	creatine kinase B	64.3181	2.01833	0.270419	7.46371	8.41186e-14	1.27351e-12
MFSD12	ENSG00000161091	126321	major facilitator superfamily domain containing 12	1919.24	2.01749	0.297055	6.79162	1.10878e-11	1.20367e-10
TMC4	ENSG00000167608	147798	transmembrane channel like 4	188.372	2.01734	0.602906	3.34602	0.000819811	0.00213197
PKD1L3	ENSG00000277481	342372	polycystin 1 like 3, transient receptor potential channel interacting	18.3653	2.01679	0.323493	6.23442	4.53457e-10	3.75752e-09
HLA-DMB	ENSG00000242574	3109	major histocompatibility complex, class II, DM beta	33.8851	2.01644	0.481019	4.19201	2.7649e-05	9.87747e-05
FOSL1	ENSG00000175592	8061	FOS like 1, AP-1 transcription factor subunit	16.4231	2.01573	0.409122	4.92696	8.35177e-07	3.94995e-06
NLRP2	ENSG00000022556	55655	NLR family pyrin domain containing 2	1508.79	2.01468	0.444284	4.53468	5.76912e-06	2.34516e-05
C19orf44	ENSG00000105072	84167	chromosome 19 open reading frame 44	84.6575	2.01408	0.227469	8.85431	8.41996e-19	2.48238e-17
ZEB1	ENSG00000148516	6935	zinc finger E-box binding homeobox 1	159.09	2.01403	0.345762	5.82491	5.71448e-09	3.90179e-08
TRIM27	ENSG00000204713	5987	tripartite motif containing 27	385.801	2.01385	0.212929	9.45783	3.14387e-21	1.25432e-19
PTCD1	ENSG00000106246	26024	pentatricopeptide repeat domain 1	99.9168	2.01288	0.341798	5.88908	3.88356e-09	2.72335e-08
ADGRB1	ENSG00000181790	575	adhesion G protein-coupled receptor B1	24.8959	2.01223	0.461166	4.36334	1.2809e-05	4.85666e-05
KCP	ENSG00000135253	375616	kielin cysteine rich BMP regulator	59.6538	2.00955	0.357946	5.61412	1.97564e-08	1.24457e-07
PRELID2	ENSG00000186314	153768	PRELI domain containing 2	17.3529	2.00938	0.300345	6.69025	2.2279e-11	2.28066e-10
SUSD4	ENSG00000143502	55061	sushi domain containing 4	14.5184	2.0087	0.472653	4.24985	2.13916e-05	7.79516e-05
AKR1C1	ENSG00000187134	1645	aldo-keto reductase family 1 member C1	21.2994	2.00807	0.373435	5.37729	7.56154e-08	4.31683e-07
MYOZ3	ENSG00000164591	91977	myozenin 3	14.1215	2.00456	0.296928	6.751	1.46831e-11	1.55304e-10
EVA1B	ENSG00000142694	55194	eva-1 homolog B	788.382	2.00253	0.453773	4.41306	1.0192e-05	3.93735e-05
SLC6A17	ENSG00000197106	388662	solute carrier family 6 member 17	57.6952	2.00223	0.364528	5.49268	3.95884e-08	2.37226e-07
PSMB9	ENSG00000240065	5698	proteasome 20S subunit beta 9	33.3279	2.00223	0.385701	5.19115	2.09004e-07	1.10034e-06
STUB1	ENSG00000103266	10273	STIP1 homology and U-box containing protein 1	256.111	2.00181	0.346089	5.78409	7.2908e-09	4.88285e-08
LRG1	ENSG00000171236	116844	leucine rich alpha-2-glycoprotein 1	99.6099	2.00152	0.4018	4.98138	6.31311e-07	3.0381e-06
SP140	ENSG00000079263	11262	SP140 nuclear body protein	28.854	2.00146	0.352273	5.68155	1.33476e-08	8.59005e-08
FGF7	ENSG00000140285	2252	fibroblast growth factor 7	44.9932	2.00073	0.52143	3.83701	0.00012454	0.000383142
CORO2B	ENSG00000103647	10391	coronin 2B	26.327	2.00066	0.368455	5.42987	5.63947e-08	3.30578e-07
SYNE1	ENSG00000131018	23345	spectrin repeat containing nuclear envelope protein 1	712.397	1.99992	0.272788	7.3314	2.27754e-13	3.23148e-12
JUND	ENSG00000130522	3727	JunD proto-oncogene, AP-1 transcription factor subunit	1445.08	1.9986	0.300662	6.64735	2.98417e-11	2.99572e-10
TEX22	ENSG00000226174	647310	testis expressed 22	10.1421	1.9985	0.416537	4.7979	1.60339e-06	7.19363e-06
PKD2L2	ENSG00000078795	27039	polycystin 2 like 2, transient receptor potential cation channel	22.9113	1.99833	0.472455	4.22967	2.3403e-05	8.45332e-05
GMIP	ENSG00000089639	51291	GEM interacting protein	162.875	1.99632	0.320816	6.22264	4.88854e-10	4.03175e-09
FLRT1	ENSG00000126500	23769	fibronectin leucine rich transmembrane protein 1	32.517	1.99625	0.38026	5.24969	1.52357e-07	8.20933e-07
PRSS53	ENSG00000151006	339105	serine protease 53	21.6829	1.99429	0.348039	5.73007	1.00389e-08	6.56633e-08
LCNL1	ENSG00000214402	401562	lipocalin like 1	9.63429	1.99278	0.447494	4.4532	8.4599e-06	3.33162e-05
HIVEP3	ENSG00000127124	59269	HIVEP zinc finger 3	80.1466	1.99208	0.259106	7.68829	1.49112e-14	2.48e-13
PRSS8	ENSG00000052344	5652	serine protease 8	2330.46	1.99007	0.275063	7.23496	4.65666e-13	6.36213e-12
C1orf194	ENSG00000179902	127003	chromosome 1 open reading frame 194	6.60228	1.98882	0.448487	4.4345	9.2288e-06	3.60201e-05
FCHO1	ENSG00000130475	23149	FCH and mu domain containing endocytic adaptor 1	33.3166	1.98838	0.319897	6.21571	5.10923e-10	4.18664e-09
NUDT17	ENSG00000186364	200035	nudix hydrolase 17	18.7979	1.98606	0.348804	5.69392	1.24153e-08	8.00846e-08
C12orf45	ENSG00000151131	121053	chromosome 12 open reading frame 45	156.04	1.98524	0.211683	9.37834	6.70173e-21	2.55725e-19
ARR3	ENSG00000120500	407	arrestin 3	14.1997	1.98155	0.373681	5.30279	1.14047e-07	6.27304e-07
FAM171A1	ENSG00000148468	221061	family with sequence similarity 171 member A1	55.5864	1.9814	0.290493	6.82081	9.05265e-12	9.98215e-11
GPR137C	ENSG00000180998	283554	G protein-coupled receptor 137C	14.9235	1.98087	0.390095	5.07792	3.81593e-07	1.91192e-06
BIRC3	ENSG00000023445	330	baculoviral IAP repeat containing 3	61.2188	1.98048	0.344	5.75721	8.55135e-09	5.65674e-08
PPP1R1C	ENSG00000150722	151242	protein phosphatase 1 regulatory inhibitor subunit 1C	20.9097	1.97922	0.306964	6.44773	1.13538e-10	1.03989e-09
B2M	ENSG00000166710	567	beta-2-microglobulin	7011.63	1.9791	0.325263	6.08461	1.16778e-09	9.02017e-09
PLEKHM1	ENSG00000225190	9842	pleckstrin homology and RUN domain containing M1	132.621	1.97899	0.280963	7.04358	1.87358e-12	2.30559e-11
WDR31	ENSG00000148225	114987	WD repeat domain 31	22.0568	1.978	0.312962	6.32026	2.61129e-10	2.24209e-09
SARNP	ENSG00000205323	84324	SAP domain containing ribonucleoprotein	32.7223	1.97737	0.264495	7.47604	7.65966e-14	1.16847e-12
CDHR3	ENSG00000128536	222256	cadherin related family member 3	27.5795	1.9767	0.338455	5.84035	5.20906e-09	3.57237e-08
MEGF6	ENSG00000162591	1953	multiple EGF like domains 6	118.694	1.97665	0.351657	5.62096	1.89894e-08	1.19949e-07
MTMR3	ENSG00000100330	8897	myotubularin related protein 3	444.533	1.97516	0.358864	5.50392	3.71444e-08	2.23441e-07
MMP7	ENSG00000137673	4316	matrix metallopeptidase 7	21.5266	1.9746	0.62904	3.13907	0.00169485	0.0041022
CYP3A5	ENSG00000106258	1577	cytochrome P450 family 3 subfamily A member 5	41.491	1.97405	0.284242	6.94496	3.78574e-12	4.45134e-11
PROCR	ENSG00000101000	10544	protein C receptor	789.838	1.9732	0.385562	5.11773	3.09234e-07	1.58221e-06
TMPRSS9	ENSG00000178297	360200	transmembrane serine protease 9	37.1799	1.96924	0.349423	5.63568	1.74373e-08	1.10594e-07
CAMKK1	ENSG00000004660	84254	calcium/calmodulin dependent protein kinase kinase 1	43.7821	1.96913	0.263463	7.47403	7.77781e-14	1.18392e-12
SH2B2	ENSG00000160999	10603	SH2B adaptor protein 2	134.831	1.96656	0.320988	6.1266	8.97785e-10	7.06722e-09
PRR29	ENSG00000224383	92340	proline rich 29	30.2077	1.96581	0.412757	4.76262	1.91098e-06	8.44208e-06
DYNC1I1	ENSG00000158560	1780	dynein cytoplasmic 1 intermediate chain 1	15.3201	1.96448	0.601439	3.2663	0.00108962	0.00276032
PPFIA3	ENSG00000177380	8541	PTPRF interacting protein alpha 3	62.0487	1.96392	0.269255	7.2939	3.01114e-13	4.19582e-12
KLF6	ENSG00000067082	1316	Kruppel like factor 6	864.228	1.96253	0.296384	6.62157	3.55399e-11	3.5198e-10
PYCR1	ENSG00000183010	5831	pyrroline-5-carboxylate reductase 1	286.871	1.96069	0.305939	6.40876	1.46708e-10	1.31362e-09
VSIG10L	ENSG00000186806	147645	V-set and immunoglobulin domain containing 10 like	16.391	1.95983	0.272695	7.18689	6.62848e-13	8.86583e-12
EFCC1	ENSG00000114654	79825	EF-hand and coiled-coil domain containing 1	10.8672	1.9596	0.405881	4.82801	1.37907e-06	6.26417e-06
CD302	ENSG00000241399	9936	CD302 molecule	77.2578	1.95807	0.428074	4.57414	4.78171e-06	1.97066e-05
ASB14	ENSG00000239388	142686	ankyrin repeat and SOCS box containing 14	28.1044	1.95775	0.327558	5.97679	2.27579e-09	1.66598e-08
OAF	ENSG00000184232	220323	out at first homolog	264.439	1.95764	0.342371	5.71789	1.07853e-08	7.03154e-08
PPP1R16A	ENSG00000160972	84988	protein phosphatase 1 regulatory subunit 16A	94.6384	1.95533	0.341637	5.72342	1.04402e-08	6.81605e-08
KCNC3	ENSG00000131398	3748	potassium voltage-gated channel subfamily C member 3	65.8716	1.95497	0.379065	5.15734	2.50477e-07	1.303e-06
ZP3	ENSG00000188372	7784	zona pellucida glycoprotein 3	21.2932	1.95387	0.367047	5.32322	1.01945e-07	5.67196e-07
TAGAP	ENSG00000164691	117289	T cell activation RhoGTPase activating protein	67.3655	1.95357	0.317208	6.15863	7.33761e-10	5.87177e-09
SPNS2	ENSG00000183018	124976	sphingolipid transporter 2	157.877	1.95234	0.432172	4.5175	6.25737e-06	2.52458e-05
ADAP1	ENSG00000105963	11033	ArfGAP with dual PH domains 1	17.1226	1.95234	0.298402	6.54263	6.04471e-11	5.78212e-10
FAXC	ENSG00000146267	84553	failed axon connections homolog, metaxin like GST domain containing	27.4461	1.95142	0.337785	5.77709	7.60056e-09	5.06849e-08
CHRNA5	ENSG00000169684	1138	cholinergic receptor nicotinic alpha 5 subunit	26.5591	1.95075	0.370228	5.26905	1.37132e-07	7.44052e-07
IER2	ENSG00000160888	9592	immediate early response 2	864.743	1.94952	0.266469	7.31614	2.55213e-13	3.59558e-12
NXPE1	ENSG00000095110	120400	neurexophilin and PC-esterase domain family member 1	10.3992	1.94924	0.396726	4.91332	8.9545e-07	4.20943e-06
KLHL35	ENSG00000149243	283212	kelch like family member 35	17.5902	1.94897	0.2899	6.72291	1.78127e-11	1.84367e-10
PATJ	ENSG00000132849	10207	PATJ crumbs cell polarity complex component	204.832	1.94811	0.302667	6.43646	1.22291e-10	1.11277e-09
PSTPIP1	ENSG00000140368	9051	proline-serine-threonine phosphatase interacting protein 1	44.6516	1.94702	0.377372	5.15943	2.47707e-07	1.29051e-06
SFN	ENSG00000175793	2810	stratifin	77.8644	1.9469	0.498869	3.90263	9.51514e-05	0.000300383
FBXL16	ENSG00000127585	146330	F-box and leucine rich repeat protein 16	28.1753	1.94623	0.397695	4.89377	9.89223e-07	4.62232e-06
SINHCAF	ENSG00000139146	58516	SIN3-HDAC complex associated factor	396.641	1.94617	0.250494	7.7693	7.89203e-15	1.36952e-13
CD160	ENSG00000117281	11126	CD160 molecule	17.7374	1.94399	0.318574	6.10217	1.04639e-09	8.14997e-09
CD79B	ENSG00000007312	974	CD79b molecule	16.1697	1.94298	0.31738	6.12193	9.24472e-10	7.26097e-09
UNC5CL	ENSG00000124602	222643	unc-5 family C-terminal like	36.6696	1.94219	0.357877	5.42697	5.7318e-08	3.35087e-07
RAB9B	ENSG00000123570	51209	RAB9B, member RAS oncogene family	9.90757	1.9406	0.435635	4.45466	8.40268e-06	3.31095e-05
TAF9	ENSG00000273841	6880	TATA-box binding protein associated factor 9	74.9947	1.94025	0.302174	6.42097	1.35408e-10	1.22102e-09
GGN	ENSG00000179168	199720	gametogenetin	13.7389	1.94011	0.372442	5.20916	1.89702e-07	1.00704e-06
TCF7L1	ENSG00000152284	83439	transcription factor 7 like 1	37.2483	1.93938	0.231294	8.38492	5.07592e-17	1.17106e-15
TPRG1	ENSG00000188001	285386	tumor protein p63 regulated 1	33.2118	1.93904	0.293026	6.61732	3.65775e-11	3.60726e-10
PKP4	ENSG00000144283	8502	plakophilin 4	156.554	1.93901	0.328573	5.9013	3.60641e-09	2.55071e-08
ADAMTS4	ENSG00000158859	9507	ADAM metallopeptidase with thrombospondin type 1 motif 4	56.1576	1.93771	0.297739	6.5081	7.61087e-11	7.16763e-10
LINC00672	ENSG00000263874	100505576	long intergenic non-protein coding RNA 672	9.28879	1.93568	0.365379	5.29773	1.17248e-07	6.42892e-07
NAPSA	ENSG00000131400	9476	napsin A aspartic peptidase	71.4277	1.93347	0.290795	6.64892	2.95253e-11	2.96821e-10
KIAA1549L	ENSG00000110427	25758	KIAA1549 like	40.4453	1.93294	0.532312	3.63122	0.000282079	0.000810359
ISG20	ENSG00000172183	3669	interferon stimulated exonuclease gene 20	101.963	1.93247	0.300704	6.42648	1.30589e-10	1.17969e-09
PILRA	ENSG00000085514	29992	paired immunoglobin like type 2 receptor alpha	24.0514	1.93235	0.46804	4.12861	3.64969e-05	0.000126982
CAMK2N1	ENSG00000162545	55450	calcium/calmodulin dependent protein kinase II inhibitor 1	38.6626	1.93233	0.345969	5.58527	2.33342e-08	1.45273e-07
NEFH	ENSG00000100285	4744	neurofilament heavy	25.6392	1.93179	0.425724	4.53765	5.68842e-06	2.3137e-05
C12orf60	ENSG00000182993	144608	chromosome 12 open reading frame 60	18.4761	1.93052	0.267637	7.2132	5.46506e-13	7.40162e-12
MMP15	ENSG00000102996	4324	matrix metallopeptidase 15	4314.09	1.92992	0.290669	6.63958	3.14569e-11	3.15109e-10
LRRC56	ENSG00000161328	115399	leucine rich repeat containing 56	14.0349	1.92805	0.395686	4.87268	1.10096e-06	5.09344e-06
AURKC	ENSG00000105146	6795	aurora kinase C	11.4367	1.92804	0.358592	5.3767	7.58638e-08	4.32924e-07
LIPE	ENSG00000079435	3991	lipase E, hormone sensitive type	28.5609	1.92482	0.318217	6.04877	1.45957e-09	1.10605e-08
TRIM71	ENSG00000206557	131405	tripartite motif containing 71	512.548	1.92473	0.497227	3.87092	0.000108423	0.000337864
ADA2	ENSG00000093072	51816	adenosine deaminase 2	115.763	1.92405	0.409365	4.70008	2.60063e-06	1.12718e-05
TMEM50B	ENSG00000142188	757	transmembrane protein 50B	167.434	1.92346	0.215563	8.92296	4.53993e-19	1.40969e-17
ZNF396	ENSG00000186496	252884	zinc finger protein 396	23.1549	1.921	0.239035	8.03646	9.24701e-16	1.83408e-14
MS4A15	ENSG00000166961	219995	membrane spanning 4-domains A15	28.7747	1.92029	0.567102	3.38614	0.000708829	0.00186763
CCDC88B	ENSG00000168071	283234	coiled-coil domain containing 88B	98.8705	1.91931	0.352172	5.44993	5.03907e-08	2.9725e-07
FGF14	ENSG00000102466	2259	fibroblast growth factor 14	31.0122	1.91786	0.55693	3.44364	0.000573947	0.00154242
RGS9BP	ENSG00000186326	388531	regulator of G protein signaling 9 binding protein	11.661	1.91762	0.358057	5.35563	8.52585e-08	4.80854e-07
LBX2	ENSG00000179528	85474	ladybird homeobox 2	25.4848	1.91734	0.30687	6.24804	4.15624e-10	3.45629e-09
SIGLEC7	ENSG00000168995	27036	sialic acid binding Ig like lectin 7	12.3476	1.917	0.404417	4.74017	2.13544e-06	9.35985e-06
THRSP	ENSG00000151365	7069	thyroid hormone responsive	5.61959	1.91687	0.445982	4.29808	1.72283e-05	6.39451e-05
GRIN2D	ENSG00000105464	2906	glutamate ionotropic receptor NMDA type subunit 2D	150.228	1.91609	0.31809	6.02375	1.70427e-09	1.27765e-08
CACNA2D2	ENSG00000007402	9254	calcium voltage-gated channel auxiliary subunit alpha2delta 2	29.2498	1.91586	0.336003	5.70191	1.18471e-08	7.67376e-08
ZNF469	ENSG00000225614	84627	zinc finger protein 469	46.413	1.91497	0.359144	5.33205	9.71086e-08	5.42445e-07
MEI1	ENSG00000167077	150365	meiotic double-stranded break formation protein 1	18.9476	1.91408	0.268559	7.1272	1.0243e-12	1.31731e-11
DUSP18	ENSG00000167065	150290	dual specificity phosphatase 18	32.2308	1.91287	0.271757	7.03889	1.93772e-12	2.38033e-11
DUSP14	ENSG00000276023	11072	dual specificity phosphatase 14	90.1422	1.91264	0.42591	4.49071	7.09868e-06	2.833e-05
ZFPL1	ENSG00000162300	7542	zinc finger protein like 1	100.879	1.91226	0.274878	6.95673	3.48257e-12	4.12605e-11
CITED4	ENSG00000179862	163732	Cbp/p300 interacting transactivator with Glu/Asp rich carboxy-terminal domain 4	21.7528	1.91063	0.674999	2.83057	0.00464658	0.0102056
FBXO41	ENSG00000163013	150726	F-box protein 41	36.6323	1.91016	0.248217	7.69555	1.40884e-14	2.34873e-13
TNFSF13	ENSG00000161955	8741	TNF superfamily member 13	17.4251	1.91002	0.397466	4.80549	1.54369e-06	6.94439e-06
ANO3	ENSG00000134343	63982	anoctamin 3	31.945	1.91001	0.757131	2.52269	0.011646	0.0231663
DUSP1	ENSG00000120129	1843	dual specificity phosphatase 1	1090.72	1.90901	0.27187	7.02179	2.19045e-12	2.67438e-11
RNF122	ENSG00000133874	79845	ring finger protein 122	21.1542	1.90891	0.2333	8.1822	2.78698e-16	5.91348e-15
ANO5	ENSG00000171714	203859	anoctamin 5	17.3078	1.90785	0.638737	2.98691	0.00281809	0.0064973
PRR19	ENSG00000188368	284338	proline rich 19	10.2191	1.9078	0.324869	5.87251	4.29236e-09	2.98166e-08
PRRX1	ENSG00000116132	5396	paired related homeobox 1	71.2454	1.9069	0.621104	3.07017	0.00213938	0.00507364
ACRV1	ENSG00000134940	56	acrosomal vesicle protein 1	10.8583	1.90682	0.381706	4.99551	5.86791e-07	2.84438e-06
CYP24A1	ENSG00000019186	1591	cytochrome P450 family 24 subfamily A member 1	191.096	1.90637	0.520514	3.66247	0.000249793	0.000725746
IZUMO4	ENSG00000099840	113177	IZUMO family member 4	20.2839	1.90389	0.327552	5.81247	6.15595e-09	4.18282e-08
PFKFB1	ENSG00000158571	5207	6-phosphofructo-2-kinase/fructose-2,6-biphosphatase 1	11.7929	1.90276	0.404196	4.70752	2.50746e-06	1.0895e-05
NPAS3	ENSG00000151322	64067	neuronal PAS domain protein 3	31.8786	1.90192	0.372178	5.11024	3.21751e-07	1.64016e-06
ITGB1BP2	ENSG00000147166	26548	integrin subunit beta 1 binding protein 2	11.9393	1.89843	0.338758	5.6041	2.09343e-08	1.31464e-07
HS3ST1	ENSG00000002587	9957	heparan sulfate-glucosamine 3-sulfotransferase 1	81.4325	1.89839	0.306569	6.19238	5.92634e-10	4.82234e-09
CENPP	ENSG00000188312	401541	centromere protein P	184.851	1.89707	0.206651	9.1801	4.30683e-20	1.51922e-18
PCGF2	ENSG00000277258	7703	polycomb group ring finger 2	72.35	1.89669	0.302506	6.26992	3.61225e-10	3.04002e-09
DPF3	ENSG00000205683	8110	double PHD fingers 3	53.7197	1.89659	0.316157	5.99888	1.98683e-09	1.47371e-08
CACNA1C	ENSG00000151067	775	calcium voltage-gated channel subunit alpha1 C	100.827	1.8965	0.271214	6.99263	2.69773e-12	3.25401e-11
TRIM14	ENSG00000106785	9830	tripartite motif containing 14	275.153	1.89585	0.237272	7.99018	1.34736e-15	2.59539e-14
SPARCL1	ENSG00000152583	8404	SPARC like 1	533.668	1.89431	0.480678	3.94091	8.11721e-05	0.00026042
SYCE2	ENSG00000161860	256126	synaptonemal complex central element protein 2	8.39012	1.8943	0.338213	5.60093	2.13206e-08	1.3377e-07
TAPBP	ENSG00000231925	6892	TAP binding protein	567.441	1.89272	0.314132	6.02523	1.68872e-09	1.26736e-08
TM4SF1	ENSG00000169908	4071	transmembrane 4 L six family member 1	655.818	1.89236	0.442826	4.27337	1.92537e-05	7.07502e-05
CLCF1	ENSG00000175505	23529	cardiotrophin like cytokine factor 1	27.1868	1.89095	0.297109	6.3645	1.95928e-10	1.717e-09
ROBO3	ENSG00000154134	64221	roundabout guidance receptor 3	27.5294	1.89012	0.362512	5.21396	1.8485e-07	9.83151e-07
SIRPB1	ENSG00000101307	10326	signal regulatory protein beta 1	24.5464	1.88936	0.525914	3.59253	0.000327489	0.00092619
RASGEF1A	ENSG00000198915	221002	RasGEF domain family member 1A	26.3001	1.8891	0.307847	6.1365	8.4362e-10	6.67083e-09
ATP8B3	ENSG00000130270	148229	ATPase phospholipid transporting 8B3	27.3364	1.88833	0.278889	6.77089	1.27991e-11	1.37348e-10
WDR86	ENSG00000187260	349136	WD repeat domain 86	126.09	1.88832	0.281592	6.70588	2.00192e-11	2.06139e-10
SMPD3	ENSG00000103056	55512	sphingomyelin phosphodiesterase 3	30.2517	1.88788	0.295665	6.38519	1.71182e-10	1.51532e-09
CYP2C18	ENSG00000108242	1562	cytochrome P450 family 2 subfamily C member 18	14.0689	1.88728	0.349324	5.40268	6.56531e-08	3.79449e-07
DHDH	ENSG00000104808	27294	dihydrodiol dehydrogenase	5.25278	1.88337	0.465356	4.04716	5.18422e-05	0.000173997
F2RL1	ENSG00000164251	2150	F2R like trypsin receptor 1	182.727	1.8832	0.248895	7.56623	3.84215e-14	6.07286e-13
SIM2	ENSG00000159263	6493	SIM bHLH transcription factor 2	19.274	1.88282	0.319702	5.8893	3.87837e-09	2.72108e-08
WFIKKN1	ENSG00000127578	117166	WAP, follistatin/kazal, immunoglobulin, kunitz and netrin domain containing 1	19.3797	1.88275	0.351635	5.35427	8.59012e-08	4.83699e-07
TNFAIP6	ENSG00000123610	7130	TNF alpha induced protein 6	14.3741	1.88254	0.395643	4.75818	1.95345e-06	8.61337e-06
NBEA	ENSG00000172915	26960	neurobeachin	48.6463	1.88119	0.363289	5.17822	2.24013e-07	1.17207e-06
CYBA	ENSG00000051523	1535	cytochrome b-245 alpha chain	413.98	1.88091	0.302935	6.20896	5.33351e-10	4.35513e-09
SLC51A	ENSG00000163959	200931	solute carrier family 51 alpha subunit	40.3338	1.88074	0.184266	10.2067	1.85144e-24	1.11277e-22
EML6	ENSG00000214595	400954	EMAP like 6	61.1534	1.87823	0.217553	8.63345	5.95286e-18	1.54951e-16
IL16	ENSG00000172349	3603	interleukin 16	107.651	1.87791	0.325002	5.77816	7.55214e-09	5.041e-08
TRAPPC5	ENSG00000181029	126003	trafficking protein particle complex 5	19.669	1.87751	0.325118	5.77484	7.70243e-09	5.13153e-08
WDR73	ENSG00000177082	84942	WD repeat domain 73	181.66	1.87748	0.229865	8.16776	3.14163e-16	6.61586e-15
DEPDC7	ENSG00000121690	91614	DEP domain containing 7	150.821	1.87623	0.7132	2.63072	0.00852048	0.0175627
NUPR1	ENSG00000176046	26471	nuclear protein 1, transcriptional regulator	323.734	1.8759	0.33246	5.64248	1.67622e-08	1.06602e-07
SAMD14	ENSG00000167100	201191	sterile alpha motif domain containing 14	33.8561	1.87527	0.314635	5.96015	2.52002e-09	1.82852e-08
RUNX2	ENSG00000124813	860	RUNX family transcription factor 2	31.9299	1.87468	0.282704	6.63127	3.32813e-11	3.31252e-10
NRM	ENSG00000137404	11270	nurim	30.7038	1.8715	0.268955	6.95842	3.44117e-12	4.08849e-11
RNF32	ENSG00000105982	140545	ring finger protein 32	25.6527	1.87127	0.339483	5.51212	3.54543e-08	2.14102e-07
CRACR2B	ENSG00000177685	283229	calcium release activated channel regulator 2B	34.4489	1.87081	0.331082	5.65059	1.59898e-08	1.01875e-07
PARM1	ENSG00000169116	25849	prostate androgen-regulated mucin-like protein 1	175.595	1.86967	0.332264	5.62708	1.83284e-08	1.15983e-07
PYGM	ENSG00000068976	5837	glycogen phosphorylase, muscle associated	27.2365	1.86862	0.263251	7.09825	1.26345e-12	1.60849e-11
IGFBP5	ENSG00000115461	3488	insulin like growth factor binding protein 5	1440.06	1.8682	0.392487	4.75989	1.93701e-06	8.54898e-06
PRRT2	ENSG00000167371	112476	proline rich transmembrane protein 2	12.8586	1.86781	0.381079	4.90136	9.51737e-07	4.45815e-06
CEACAM1	ENSG00000079385	634	CEA cell adhesion molecule 1	73.7413	1.86705	0.370124	5.04439	4.54975e-07	2.2514e-06
LCA5L	ENSG00000157578	150082	lebercilin LCA5 like	19.8175	1.86669	0.307126	6.07793	1.21747e-09	9.37813e-09
SLC49A3	ENSG00000169026	84179	solute carrier family 49 member 3	84.9068	1.86645	0.403104	4.6302	3.65318e-06	1.53585e-05
MFSD2B	ENSG00000205639	388931	major facilitator superfamily domain containing 2B	29.7662	1.86554	0.254203	7.33878	2.15547e-13	3.06449e-12
ADTRP	ENSG00000111863	84830	androgen dependent TFPI regulating protein	21.8985	1.86346	0.473789	3.9331	8.38561e-05	0.000268171
RIBC1	ENSG00000158423	158787	RIB43A domain with coiled-coils 1	13.5218	1.86308	0.35367	5.26785	1.38029e-07	7.48336e-07
MSLN	ENSG00000102854	10232	mesothelin	15.0542	1.86275	0.416853	4.46861	7.87313e-06	3.11765e-05
CCDC62	ENSG00000130783	84660	coiled-coil domain containing 62	15.7816	1.8616	0.305827	6.0871	1.14975e-09	8.89567e-09
PTX3	ENSG00000163661	5806	pentraxin 3	8.271	1.86104	0.437824	4.25065	2.13151e-05	7.76931e-05
EDNRA	ENSG00000151617	1909	endothelin receptor type A	71.9831	1.86055	0.365807	5.08614	3.65422e-07	1.8388e-06
HSPG2	ENSG00000142798	3339	heparan sulfate proteoglycan 2	9475.41	1.86048	0.432537	4.30131	1.69792e-05	6.30709e-05
PHYHIP	ENSG00000168490	9796	phytanoyl-CoA 2-hydroxylase interacting protein	109.215	1.86014	0.435334	4.27291	1.92941e-05	7.08799e-05
SVOPL	ENSG00000157703	136306	SVOP like	28.3406	1.85921	0.221832	8.38115	5.24146e-17	1.2033e-15
PTGIR	ENSG00000160013	5739	prostaglandin I2 receptor	16.2451	1.85899	0.329624	5.63972	1.70323e-08	1.08222e-07
DNASE1L2	ENSG00000167968	1775	deoxyribonuclease 1 like 2	14.1574	1.85891	0.383575	4.84627	1.25807e-06	5.75565e-06
ADAM28	ENSG00000042980	10863	ADAM metallopeptidase domain 28	162.863	1.85816	0.389493	4.77071	1.83579e-06	8.15106e-06
TRAF1	ENSG00000056558	7185	TNF receptor associated factor 1	43.3101	1.85742	0.337385	5.50534	3.68454e-08	2.21833e-07
BOK	ENSG00000176720	666	BCL2 family apoptosis regulator BOK	114.408	1.85586	0.259094	7.1629	7.89894e-13	1.03866e-11
RAD9A	ENSG00000172613	5883	RAD9 checkpoint clamp component A	252.453	1.85525	0.236934	7.83024	4.86928e-15	8.60978e-14
POLN	ENSG00000130997	353497	DNA polymerase nu	24.6852	1.85418	0.251532	7.37153	1.68679e-13	2.44027e-12
PARVG	ENSG00000138964	64098	parvin gamma	58.9413	1.85289	0.350931	5.27992	1.29242e-07	7.04793e-07
PINLYP	ENSG00000234465	390940	phospholipase A2 inhibitor and LY6/PLAUR domain containing	16.6091	1.8528	0.359558	5.15299	2.56369e-07	1.33069e-06
CDNF	ENSG00000185267	441549	cerebral dopamine neurotrophic factor	17.6477	1.8527	0.313168	5.916	3.29856e-09	2.35318e-08
EPM2A	ENSG00000112425	7957	EPM2A glucan phosphatase, laforin	64.6436	1.85012	0.189499	9.76324	1.61906e-22	7.63412e-21
NMNAT3	ENSG00000163864	349565	nicotinamide nucleotide adenylyltransferase 3	13.0822	1.84873	0.326204	5.6674	1.44981e-08	9.28356e-08
RTP4	ENSG00000136514	64108	receptor transporter protein 4	10.1419	1.84765	0.409933	4.5072	6.56881e-06	2.64262e-05
ZDHHC11B	ENSG00000206077	653082	zinc finger DHHC-type containing 11B	12.8971	1.84678	0.490934	3.76176	0.000168719	0.000506793
SERTM2	ENSG00000260802	401613	serine rich and transmembrane domain containing 2	24.9109	1.84609	0.47197	3.91144	9.17457e-05	0.000290746
PPM1J	ENSG00000155367	333926	protein phosphatase, Mg2+/Mn2+ dependent 1J	9.90844	1.84596	0.39161	4.71378	2.43166e-06	1.05886e-05
PF4	ENSG00000163737	5196	platelet factor 4	34.5219	1.84337	0.504631	3.6529	0.000259291	0.00075085
C22orf23	ENSG00000128346	84645	chromosome 22 open reading frame 23	83.743	1.84331	0.378425	4.871	1.11037e-06	5.1268e-06
EME2	ENSG00000197774	197342	essential meiotic structure-specific endonuclease subunit 2	279.823	1.8411	0.309801	5.94285	2.80101e-09	2.0188e-08
RAB40B	ENSG00000141542	10966	RAB40B, member RAS oncogene family	50.3686	1.83956	0.275121	6.68635	2.28803e-11	2.33369e-10
ST18	ENSG00000147488	9705	ST18 C2H2C-type zinc finger transcription factor	37.9673	1.8369	0.392604	4.67877	2.88596e-06	1.23745e-05
CCRL2	ENSG00000121797	9034	C-C motif chemokine receptor like 2	78.8592	1.83669	0.420163	4.37138	1.23462e-05	4.69444e-05
WDR63	ENSG00000162643	126820	WD repeat domain 63	8.97444	1.83582	0.337462	5.44008	5.32557e-08	3.13095e-07
NDE1	ENSG00000072864	54820	nudE neurodevelopment protein 1	100.597	1.83565	0.205855	8.91724	4.78047e-19	1.47783e-17
PLPP1	ENSG00000067113	8611	phospholipid phosphatase 1	122.36	1.83479	0.27503	6.67125	2.53637e-11	2.57573e-10
ARHGAP45	ENSG00000180448	23526	Rho GTPase activating protein 45	1104.94	1.83471	0.310598	5.90701	3.48366e-09	2.47515e-08
KCNMB2	ENSG00000197584	10242	potassium calcium-activated channel subfamily M regulatory beta subunit 2	8.03533	1.83262	0.414635	4.41984	9.87731e-06	3.83313e-05
TNRC6C	ENSG00000078687	57690	trinucleotide repeat containing adaptor 6C	74.3325	1.83255	0.29829	6.14351	8.07198e-10	6.4118e-09
SLC5A12	ENSG00000148942	159963	solute carrier family 5 member 12	22.7964	1.83179	0.472372	3.87786	0.000105379	0.000329624
ANKRD31	ENSG00000145700	256006	ankyrin repeat domain 31	11.4668	1.83158	0.329781	5.55392	2.79333e-08	1.71494e-07
SLC16A3	ENSG00000141526	9123	solute carrier family 16 member 3	3359.32	1.82915	0.385742	4.74191	2.11717e-06	9.2885e-06
MRAP2	ENSG00000135324	112609	melanocortin 2 receptor accessory protein 2	8.38407	1.82907	0.35379	5.16992	2.34188e-07	1.22281e-06
HRNR	ENSG00000197915	388697	hornerin	16.4089	1.82856	0.556223	3.28745	0.001011	0.00257559
TC2N	ENSG00000165929	123036	tandem C2 domains, nuclear	335.529	1.82833	0.410198	4.45719	8.30427e-06	3.27494e-05
TMPRSS2	ENSG00000184012	7113	transmembrane serine protease 2	83.7286	1.82795	0.592887	3.08314	0.0020483	0.00487581
OBSCN	ENSG00000154358	84033	obscurin, cytoskeletal calmodulin and titin-interacting RhoGEF	405.71	1.82652	0.300398	6.08035	1.19922e-09	9.2477e-09
PPT2	ENSG00000221988	9374	palmitoyl-protein thioesterase 2	26.897	1.8259	0.378199	4.82788	1.37995e-06	6.26615e-06
RNASET2	ENSG00000026297	8635	ribonuclease T2	169.445	1.82504	0.267921	6.81188	9.63335e-12	1.05974e-10
CATSPERB	ENSG00000133962	79820	cation channel sperm associated auxiliary subunit beta	109.233	1.8245	0.410297	4.44678	8.71658e-06	3.4202e-05
CCDC116	ENSG00000161180	164592	coiled-coil domain containing 116	11.2107	1.82212	0.402318	4.52906	5.9247e-06	2.40385e-05
TSHZ2	ENSG00000182463	128553	teashirt zinc finger homeobox 2	107.498	1.82058	0.41184	4.42061	9.8424e-06	3.82338e-05
C19orf71	ENSG00000183397	100128569	chromosome 19 open reading frame 71	99.9582	1.82046	0.35555	5.12011	3.05356e-07	1.56408e-06
AQP9	ENSG00000103569	366	aquaporin 9	52.8891	1.81993	0.4174	4.36017	1.29964e-05	4.92162e-05
C12orf75	ENSG00000235162	387882	chromosome 12 open reading frame 75	392.912	1.8189	0.509414	3.57057	0.000356201	0.00100145
GPR84	ENSG00000139572	53831	G protein-coupled receptor 84	13.5594	1.818	0.349088	5.20784	1.9105e-07	1.01343e-06
FGFRL1	ENSG00000127418	53834	fibroblast growth factor receptor like 1	276.016	1.81787	0.426124	4.26607	1.98951e-05	7.29157e-05
PCBP1	ENSG00000169564	5093	poly(rC) binding protein 1	774.709	1.81786	0.181219	10.0313	1.1106e-23	5.93621e-22
REC8	ENSG00000100918	9985	REC8 meiotic recombination protein	67.9184	1.8176	0.249536	7.2839	3.24297e-13	4.50542e-12
SLC25A19	ENSG00000125454	60386	solute carrier family 25 member 19	96.0504	1.81684	0.281554	6.45289	1.09739e-10	1.00707e-09
MXRA5	ENSG00000101825	25878	matrix remodeling associated 5	47.8375	1.81568	0.463717	3.9155	9.02164e-05	0.000286483
SLC2A3	ENSG00000059804	6515	solute carrier family 2 member 3	2083.65	1.81328	0.62196	2.91543	0.00355201	0.0080152
ZNF703	ENSG00000183779	80139	zinc finger protein 703	669.274	1.81069	0.260488	6.95112	3.624e-12	4.27553e-11
CACNA1G	ENSG00000006283	8913	calcium voltage-gated channel subunit alpha1 G	50.6669	1.80896	0.300249	6.02488	1.69238e-09	1.26942e-08
BCL3	ENSG00000069399	602	BCL3 transcription coactivator	43.132	1.80757	0.323747	5.58328	2.36027e-08	1.46773e-07
TCF7L2	ENSG00000148737	6934	transcription factor 7 like 2	569.52	1.80744	0.385193	4.6923	2.70155e-06	1.16623e-05
PIH1D2	ENSG00000150773	120379	PIH1 domain containing 2	11.424	1.80735	0.311823	5.79607	6.78853e-09	4.57271e-08
RHOJ	ENSG00000126785	57381	ras homolog family member J	22.3635	1.80682	0.377319	4.78857	1.67977e-06	7.51308e-06
CCDC96	ENSG00000173013	257236	coiled-coil domain containing 96	11.8287	1.80578	0.387568	4.65926	3.17342e-06	1.34873e-05
AGER	ENSG00000204305	177	advanced glycosylation end-product specific receptor	25.8257	1.80282	0.25347	7.11257	1.13899e-12	1.45533e-11
ADAM8	ENSG00000151651	101	ADAM metallopeptidase domain 8	646.572	1.80268	0.53775	3.35226	0.000801542	0.00208717
SYT16	ENSG00000139973	83851	synaptotagmin 16	94.4371	1.8013	0.304748	5.9108	3.40456e-09	2.42141e-08
FBXO16	ENSG00000214050	157574	F-box protein 16	6.61711	1.80095	0.391399	4.60132	4.19827e-06	1.74562e-05
SEMA6C	ENSG00000143434	10500	semaphorin 6C	40.7004	1.7994	0.221232	8.13352	4.1699e-16	8.63836e-15
PTCH1	ENSG00000185920	5727	patched 1	178.454	1.79933	0.172048	10.4583	1.34279e-25	9.55714e-24
IQCD	ENSG00000166578	115811	IQ motif containing D	18.2296	1.79931	0.277896	6.47476	9.49616e-11	8.82443e-10
BCL2L1	ENSG00000171552	598	BCL2 like 1	514.366	1.79906	0.250586	7.1794	7.00164e-13	9.30275e-12
DUSP15	ENSG00000149599	128853	dual specificity phosphatase 15	10.2991	1.79768	0.460368	3.90488	9.42713e-05	0.000297941
GABBR2	ENSG00000136928	9568	gamma-aminobutyric acid type B receptor subunit 2	27.5739	1.79626	0.431597	4.16189	3.15621e-05	0.000111503
RILP	ENSG00000167705	83547	Rab interacting lysosomal protein	66.167	1.7954	0.295251	6.08095	1.19473e-09	9.21818e-09
SOX15	ENSG00000129194	6665	SRY-box transcription factor 15	18.5359	1.79503	0.326291	5.50131	3.76981e-08	2.26577e-07
RNF182	ENSG00000180537	221687	ring finger protein 182	21.3718	1.79498	0.447626	4.00999	6.07224e-05	0.000200887
BEGAIN	ENSG00000183092	57596	brain enriched guanylate kinase associated	29.6426	1.793	0.341722	5.24696	1.54632e-07	8.3287e-07
TEX37	ENSG00000172073	200523	testis expressed 37	13.667	1.79292	0.375936	4.76922	1.84941e-06	8.19592e-06
SIGLEC15	ENSG00000197046	284266	sialic acid binding Ig like lectin 15	15.6722	1.79288	0.322675	5.55631	2.75542e-08	1.69241e-07
C11orf65	ENSG00000166323	160140	chromosome 11 open reading frame 65	29.657	1.79117	0.275894	6.49226	8.45605e-11	7.91039e-10
CST6	ENSG00000175315	1474	cystatin E/M	30.6622	1.79116	0.499395	3.58665	0.000334948	0.000946261
THBD	ENSG00000178726	7056	thrombomodulin	634.916	1.79101	0.3324	5.38812	7.11984e-08	4.09135e-07
PLAC8	ENSG00000145287	51316	placenta associated 8	451.253	1.79097	0.665121	2.6927	0.00708752	0.0149343
SLC7A6OS	ENSG00000103061	84138	solute carrier family 7 member 6 opposite strand	185.635	1.78895	0.375223	4.7677	1.86338e-06	8.25002e-06
GPLD1	ENSG00000112293	2822	glycosylphosphatidylinositol specific phospholipase D1	24.4963	1.78894	0.362528	4.93461	8.03096e-07	3.80594e-06
PPP1R27	ENSG00000182676	116729	protein phosphatase 1 regulatory subunit 27	7.49134	1.7879	0.410818	4.35204	1.34875e-05	5.08834e-05
DERL3	ENSG00000099958	91319	derlin 3	185.564	1.78715	0.489202	3.6532	0.000258992	0.000750296
ZNF667	ENSG00000198046	63934	zinc finger protein 667	41.7035	1.78715	0.36724	4.86644	1.13626e-06	5.23943e-06
BTC	ENSG00000174808	685	betacellulin	10.8311	1.78699	0.575628	3.10441	0.00190658	0.00456172
ARSG	ENSG00000141337	22901	arylsulfatase G	182.982	1.78559	0.252503	7.07156	1.53203e-12	1.92073e-11
TEKT3	ENSG00000125409	64518	tektin 3	7.20368	1.78473	0.450185	3.96443	7.35723e-05	0.000238607
APLP1	ENSG00000105290	333	amyloid beta precursor like protein 1	23.1317	1.78445	0.5283	3.37771	0.000730909	0.00191966
FOXP2	ENSG00000128573	93986	forkhead box P2	25.2151	1.78428	0.569252	3.13443	0.00172189	0.00416447
NFIC	ENSG00000141905	4782	nuclear factor I C	166.327	1.78297	0.36244	4.91934	8.68379e-07	4.09592e-06
BATF2	ENSG00000168062	116071	basic leucine zipper ATF-like transcription factor 2	27.5198	1.77976	0.425587	4.18188	2.89104e-05	0.000102913
ADAT3	ENSG00000213638	113179	adenosine deaminase tRNA specific 3	36.3682	1.7793	0.368745	4.82529	1.39799e-06	6.33779e-06
RGMB	ENSG00000174136	285704	repulsive guidance molecule BMP co-receptor b	101.634	1.77813	0.187761	9.47018	2.79356e-21	1.12417e-19
ANKRD1	ENSG00000148677	27063	ankyrin repeat domain 1	11.0687	1.77799	0.379842	4.68086	2.85677e-06	1.2253e-05
DDX24	ENSG00000089737	57062	DEAD-box helicase 24	506.154	1.77782	0.202824	8.76535	1.86199e-18	5.24654e-17
PODXL	ENSG00000128567	5420	podocalyxin like	248.036	1.77654	0.361419	4.91546	8.85727e-07	4.17213e-06
PGGHG	ENSG00000142102	80162	protein-glucosylgalactosylhydroxylysine glucosidase	163.355	1.77591	0.322204	5.51174	3.55304e-08	2.14469e-07
ARHGEF38	ENSG00000236699	54848	Rho guanine nucleotide exchange factor 38	37.5662	1.77413	0.359173	4.93948	7.83303e-07	3.71843e-06
ZNF865	ENSG00000261221	100507290	zinc finger protein 865	62.8634	1.77355	0.244	7.26863	3.63146e-13	5.03017e-12
C17orf107	ENSG00000205710	100130311	chromosome 17 open reading frame 107	73.4056	1.77346	0.263673	6.72598	1.7442e-11	1.80931e-10
GPRC5A	ENSG00000013588	9052	G protein-coupled receptor class C group 5 member A	131.308	1.77279	0.502545	3.52762	0.000419312	0.00116255
ARHGAP27	ENSG00000159314	201176	Rho GTPase activating protein 27	224.411	1.77267	0.27698	6.40001	1.55372e-10	1.38764e-09
PLPP2	ENSG00000141934	8612	phospholipid phosphatase 2	61.1381	1.77252	0.590252	3.00299	0.00267344	0.00619519
BANK1	ENSG00000153064	55024	B cell scaffold protein with ankyrin repeats 1	34.5983	1.77204	0.262361	6.75419	1.43632e-11	1.52381e-10
NMB	ENSG00000197696	4828	neuromedin B	16.7007	1.77178	0.278471	6.36251	1.98484e-10	1.73832e-09
LRGUK	ENSG00000155530	136332	leucine rich repeats and guanylate kinase domain containing	19.4358	1.76846	0.307653	5.74823	9.01809e-09	5.93465e-08
ACHE	ENSG00000087085	43	acetylcholinesterase (Cartwright blood group)	39.8915	1.76829	0.289842	6.10088	1.05484e-09	8.20667e-09
PDE4A	ENSG00000065989	5141	phosphodiesterase 4A	67.8861	1.76746	0.246116	7.18141	6.89939e-13	9.18432e-12
CCNK	ENSG00000090061	8812	cyclin K	172.413	1.76666	0.265587	6.65191	2.89314e-11	2.92109e-10
SNAI3	ENSG00000185669	333929	snail family transcriptional repressor 3	12.7719	1.76658	0.371996	4.74893	2.04493e-06	8.98844e-06
CD69	ENSG00000110848	969	CD69 molecule	13.8477	1.76611	0.528974	3.33875	0.000841564	0.00218205
S100Z	ENSG00000171643	170591	S100 calcium binding protein Z	7.63202	1.76404	0.399674	4.41369	1.01622e-05	3.93127e-05
SIX5	ENSG00000177045	147912	SIX homeobox 5	103.355	1.7635	0.336536	5.24016	1.60436e-07	8.60163e-07
Gene ID: AL031708.1	ENSG00000261732		SIX homeobox 5	35.7644	1.76318	0.279708	6.30365	2.90713e-10	2.4809e-09
GRIA3	ENSG00000125675	2892	glutamate ionotropic receptor AMPA type subunit 3	39.0553	1.76166	0.331194	5.31912	1.0427e-07	5.78526e-07
LRRC2	ENSG00000163827	79442	leucine rich repeat containing 2	18.582	1.76006	0.427929	4.11298	3.90588e-05	0.00013479
PLCD4	ENSG00000115556	84812	phospholipase C delta 4	110.053	1.75706	0.498679	3.52344	0.000425984	0.00117848
SYTL3	ENSG00000164674	94120	synaptotagmin like 3	65.0073	1.75414	0.241187	7.27296	3.51702e-13	4.87647e-12
ARHGAP9	ENSG00000123329	64333	Rho GTPase activating protein 9	80.379	1.7534	0.351677	4.98584	6.16922e-07	2.97192e-06
CCL3	ENSG00000277632	6348	C-C motif chemokine ligand 3	22.924	1.75307	0.405478	4.32348	1.53588e-05	5.74633e-05
SLC2A11	ENSG00000133460	66035	solute carrier family 2 member 11	360.272	1.75242	0.498022	3.51875	0.000433586	0.00119762
TDRD12	ENSG00000173809	91646	tudor domain containing 12	32.1293	1.75132	0.680544	2.57341	0.0100703	0.0203469
PRICKLE2	ENSG00000163637	166336	prickle planar cell polarity protein 2	200.732	1.75131	0.299122	5.85482	4.77541e-09	3.29108e-08
OSR2	ENSG00000164920	116039	odd-skipped related transciption factor 2	102.001	1.75095	0.25228	6.94051	3.90677e-12	4.58205e-11
FAN1	ENSG00000198690	22909	FANCD2 and FANCI associated nuclease 1	231.528	1.74898	0.436458	4.0072	6.14421e-05	0.000203076
THEMIS2	ENSG00000130775	9473	thymocyte selection associated family member 2	82.1357	1.74673	0.29706	5.88006	4.10114e-09	2.86018e-08
C20orf204	ENSG00000196421	284739	chromosome 20 open reading frame 204	24.6332	1.74645	0.345374	5.05669	4.26601e-07	2.12149e-06
DLK2	ENSG00000171462	65989	delta like non-canonical Notch ligand 2	27.4076	1.74597	0.267034	6.53839	6.21834e-11	5.94009e-10
GLIS3	ENSG00000107249	169792	GLIS family zinc finger 3	239.405	1.74594	0.204141	8.55262	1.20324e-17	2.96658e-16
SLC39A14	ENSG00000104635	23516	solute carrier family 39 member 14	255.576	1.74445	0.197811	8.81876	1.15737e-18	3.34182e-17
PP2D1	ENSG00000183977	151649	protein phosphatase 2C like domain containing 1	30.0429	1.74364	0.39997	4.35943	1.30404e-05	4.93561e-05
C1R	ENSG00000159403	715	complement C1r	303.065	1.74248	0.463785	3.75708	0.000171909	0.000515395
TMEM91	ENSG00000142046	641649	transmembrane protein 91	40.8127	1.74198	0.283515	6.14421	8.03599e-10	6.38684e-09
SYT2	ENSG00000143858	127833	synaptotagmin 2	54.7294	1.74191	0.332655	5.23638	1.63759e-07	8.76973e-07
ST8SIA1	ENSG00000111728	6489	ST8 alpha-N-acetyl-neuraminide alpha-2,8-sialyltransferase 1	55.3755	1.74036	0.358804	4.85045	1.2318e-06	5.64097e-06
FAM167B	ENSG00000183615	84734	family with sequence similarity 167 member B	9.89908	1.73931	0.440759	3.94617	7.94099e-05	0.000255176
SRGAP3	ENSG00000196220	9901	SLIT-ROBO Rho GTPase activating protein 3	111.356	1.73891	0.265531	6.54881	5.79972e-11	5.57825e-10
MYPOP	ENSG00000176182	339344	Myb related transcription factor, partner of profilin	43.3878	1.73799	0.238033	7.3015	2.8458e-13	3.98525e-12
SYNRG	ENSG00000275066	11276	synergin gamma	303.425	1.73763	0.232088	7.48691	7.05114e-14	1.08035e-12
AIFM3	ENSG00000183773	150209	apoptosis inducing factor mitochondria associated 3	25.4037	1.73749	0.356625	4.87205	1.10448e-06	5.10579e-06
P2RX1	ENSG00000108405	5023	purinergic receptor P2X 1	19.5227	1.73553	0.336514	5.15739	2.50422e-07	1.303e-06
NOTUM	ENSG00000185269	147111	notum, palmitoleoyl-protein carboxylesterase	7377.52	1.73534	0.611555	2.83758	0.00454568	0.0100091
SRD5A1	ENSG00000145545	6715	steroid 5 alpha-reductase 1	55.439	1.73513	0.273756	6.33823	2.32412e-10	2.01405e-09
BBOF1	ENSG00000119636	80127	basal body orientation factor 1	43.2718	1.73441	0.209472	8.27992	1.2326e-16	2.73122e-15
GATC	ENSG00000257218	283459	glutamyl-tRNA amidotransferase subunit C	441.229	1.73363	0.232481	7.4571	8.84492e-14	1.33023e-12
TRPV3	ENSG00000167723	162514	transient receptor potential cation channel subfamily V member 3	66.1376	1.73313	0.31042	5.58317	2.36172e-08	1.46798e-07
ABCA4	ENSG00000198691	24	ATP binding cassette subfamily A member 4	153.485	1.73199	0.510554	3.39238	0.000692891	0.00183046
PADI2	ENSG00000117115	11240	peptidyl arginine deiminase 2	70.2781	1.7316	0.363051	4.76958	1.84613e-06	8.18659e-06
CLNK	ENSG00000109684	116449	cytokine dependent hematopoietic cell linker	34.559	1.7309	0.418924	4.13177	3.59979e-05	0.000125488
ZNF276	ENSG00000158805	92822	zinc finger protein 276	230.602	1.73041	0.232326	7.44819	9.46294e-14	1.4158e-12
AARSD1	ENSG00000266967	80755	alanyl-tRNA synthetase domain containing 1	22.8867	1.72861	0.300549	5.75153	8.84384e-09	5.83368e-08
ADAM22	ENSG00000008277	53616	ADAM metallopeptidase domain 22	53.3781	1.72767	0.260246	6.63863	3.16622e-11	3.16713e-10
ACAP1	ENSG00000072818	9744	ArfGAP with coiled-coil, ankyrin repeat and PH domains 1	103.823	1.72692	0.245159	7.04408	1.86695e-12	2.29945e-11
PTGER2	ENSG00000125384	5732	prostaglandin E receptor 2	40.362	1.7265	0.446753	3.86456	0.000111291	0.0003458
AMZ1	ENSG00000174945	155185	archaelysin family metallopeptidase 1	286.428	1.72576	0.394812	4.37111	1.23619e-05	4.69913e-05
SLC2A4	ENSG00000181856	6517	solute carrier family 2 member 4	11.8215	1.72502	0.373664	4.6165	3.9026e-06	1.63141e-05
RABL6	ENSG00000196642	55684	RAB, member RAS oncogene family like 6	457.299	1.72342	0.279572	6.1645	7.07066e-10	5.67111e-09
GPR32	ENSG00000142511	2854	G protein-coupled receptor 32	622.405	1.72311	0.714089	2.41302	0.015821	0.0302716
RAB43	ENSG00000172780	339122	RAB43, member RAS oncogene family	17.6879	1.72295	0.433818	3.9716	7.13917e-05	0.000232505
PRAM1	ENSG00000133246	84106	PML-RARA regulated adaptor molecule 1	18.3896	1.72268	0.344769	4.99662	5.83424e-07	2.83002e-06
MISP3	ENSG00000141854	113230	MISP family member 3	146.148	1.72233	0.479039	3.59538	0.000323921	0.000917514
EMG1	ENSG00000126749	10436	EMG1 N1-specific pseudouridine methyltransferase	192.437	1.72153	0.165368	10.4103	2.22438e-25	1.52697e-23
NEURL1	ENSG00000107954	9148	neuralized E3 ubiquitin protein ligase 1	807.215	1.72111	0.283204	6.07729	1.22229e-09	9.40491e-09
CD300LF	ENSG00000186074	146722	CD300 molecule like family member f	14.4076	1.72063	0.400234	4.29906	1.71525e-05	6.36808e-05
BMP8B	ENSG00000116985	656	bone morphogenetic protein 8b	23.4664	1.72054	0.246162	6.98947	2.75917e-12	3.32525e-11
CCDC7	ENSG00000216937	79741	coiled-coil domain containing 7	57.557	1.71897	0.234434	7.33244	2.26006e-13	3.20993e-12
DIRAS3	ENSG00000162595	9077	DIRAS family GTPase 3	9.7793	1.71807	0.450359	3.81489	0.000136245	0.000416226
EPHX4	ENSG00000172031	253152	epoxide hydrolase 4	6.9883	1.71695	0.420258	4.08546	4.39895e-05	0.000149885
CYB5D1	ENSG00000182224	124637	cytochrome b5 domain containing 1	16.2675	1.71644	0.298596	5.74837	9.01087e-09	5.93269e-08
SLC2A5	ENSG00000142583	6518	solute carrier family 2 member 5	52.3001	1.71612	0.2704	6.3466	2.20131e-10	1.9195e-09
TPTE2	ENSG00000132958	93492	transmembrane phosphoinositide 3-phosphatase and tensin homolog 2	7.11277	1.71605	0.476864	3.59862	0.000319913	0.000907263
RBKS	ENSG00000171174	64080	ribokinase	32.2828	1.71454	0.236662	7.24468	4.33459e-13	5.94531e-12
ADAMTS13	ENSG00000160323	11093	ADAM metallopeptidase with thrombospondin type 1 motif 13	33.3627	1.71425	0.283344	6.05005	1.44805e-09	1.09911e-08
ARHGEF4	ENSG00000136002	50649	Rho guanine nucleotide exchange factor 4	45.9328	1.71206	0.463135	3.69668	0.00021844	0.000641844
ITGA2	ENSG00000164171	3673	integrin subunit alpha 2	174.276	1.71137	0.282737	6.05285	1.42301e-09	1.08362e-08
PIK3CD	ENSG00000171608	5293	phosphatidylinositol-4,5-bisphosphate 3-kinase catalytic subunit delta	151.558	1.71028	0.295875	5.78041	7.45168e-09	4.97632e-08
CCDC136	ENSG00000128596	64753	coiled-coil domain containing 136	25.0281	1.71012	0.396605	4.3119	1.61856e-05	6.03148e-05
SLC7A5	ENSG00000103257	8140	solute carrier family 7 member 5	3393.4	1.70842	0.35608	4.79786	1.60372e-06	7.19363e-06
NUP210L	ENSG00000143552	91181	nucleoporin 210 like	23.7504	1.70809	0.350654	4.87116	1.10946e-06	5.12441e-06
C1QTNF7	ENSG00000163145	114905	C1q and TNF related 7	25.7485	1.70767	0.332744	5.1321	2.86534e-07	1.47469e-06
CCDC30	ENSG00000186409	728621	coiled-coil domain containing 30	57.8669	1.70731	0.251195	6.79676	1.06998e-11	1.16516e-10
PBOV1	ENSG00000254440	59351	prostate and breast cancer overexpressed 1	13.6505	1.70656	0.471206	3.6217	0.000292678	0.000837829
CD9	ENSG00000010278	928	CD9 molecule	331.258	1.70561	0.340042	5.01589	5.27883e-07	2.58027e-06
GALNT4	ENSG00000257594	8693	polypeptide N-acetylgalactosaminyltransferase 4	17.408	1.70561	0.385421	4.42532	9.6299e-06	3.74811e-05
IQCK	ENSG00000174628	124152	IQ motif containing K	57.6595	1.70457	0.243292	7.00627	2.44748e-12	2.96492e-11
SOCS7	ENSG00000274211	30837	suppressor of cytokine signaling 7	227.174	1.70383	0.317325	5.36934	7.90233e-08	4.49489e-07
ACOT11	ENSG00000162390	26027	acyl-CoA thioesterase 11	105.619	1.70303	0.256215	6.64686	2.99409e-11	3.00353e-10
GDF15	ENSG00000130513	9518	growth differentiation factor 15	24551	1.70177	0.575815	2.95541	0.00312259	0.00712658
TLNRD1	ENSG00000140406	59274	talin rod domain containing 1	257.927	1.70137	0.274125	6.20655	5.41597e-10	4.41989e-09
XKR5	ENSG00000275591	389610	XK related 5	19.5953	1.70098	0.295707	5.75225	8.80645e-09	5.81724e-08
GCH1	ENSG00000131979	2643	GTP cyclohydrolase 1	196.824	1.69953	0.567655	2.99394	0.00275399	0.00636522
SOCS1	ENSG00000185338	8651	suppressor of cytokine signaling 1	68.3392	1.69915	0.229706	7.39706	1.39234e-13	2.04171e-12
IER5	ENSG00000162783	51278	immediate early response 5	901.122	1.6987	0.353224	4.80912	1.51597e-06	6.83067e-06
CCDC159	ENSG00000183401	126075	coiled-coil domain containing 159	69.2909	1.69856	0.221985	7.65169	1.98348e-14	3.24872e-13
DDX52	ENSG00000278053	11056	DExD-box helicase 52	394.1	1.69737	0.190386	8.91543	4.8593e-19	1.4956e-17
FBXL6	ENSG00000182325	26233	F-box and leucine rich repeat protein 6	171.723	1.69727	0.241755	7.0206	2.20912e-12	2.69248e-11
FAM71E1	ENSG00000142530	112703	family with sequence similarity 71 member E1	29.7867	1.69546	0.275367	6.15709	7.40925e-10	5.91586e-09
ALKAL2	ENSG00000189292	285016	ALK and LTK ligand 2	17.5783	1.69502	0.377989	4.48431	7.31492e-06	2.91183e-05
PPP1R11	ENSG00000204619	6992	protein phosphatase 1 regulatory inhibitor subunit 11	131.855	1.69489	0.306234	5.53462	3.11909e-08	1.90077e-07
SMIM6	ENSG00000259120	100130933	small integral membrane protein 6	23.2082	1.69475	0.30275	5.59787	2.17007e-08	1.35911e-07
DALRD3	ENSG00000178149	55152	DALR anticodon binding domain containing 3	206.854	1.69452	0.21063	8.04502	8.62329e-16	1.71779e-14
NEO1	ENSG00000067141	4756	neogenin 1	75.4013	1.69329	0.243743	6.94702	3.73071e-12	4.39243e-11
ARHGAP33	ENSG00000004777	115703	Rho GTPase activating protein 33	42.8856	1.69291	0.29932	5.65587	1.55062e-08	9.88839e-08
PLXNC1	ENSG00000136040	10154	plexin C1	147.272	1.69276	0.313925	5.39225	6.95811e-08	4.00828e-07
MYO5C	ENSG00000128833	55930	myosin VC	207.375	1.69272	0.271221	6.24111	4.34472e-10	3.60447e-09
LDHD	ENSG00000166816	197257	lactate dehydrogenase D	50.0703	1.69169	0.28239	5.99063	2.09033e-09	1.54393e-08
TMEM160	ENSG00000130748	54958	transmembrane protein 160	36.2454	1.69117	0.534495	3.16404	0.00155594	0.00379671
C10orf143	ENSG00000237489	387723	chromosome 10 open reading frame 143	23.1062	1.69023	0.23027	7.34021	2.13261e-13	3.03815e-12
TMEM121B	ENSG00000183307	27439	transmembrane protein 121B	16.4632	1.68988	0.41025	4.11913	3.80305e-05	0.000131859
C1orf61	ENSG00000125462	10485	chromosome 1 open reading frame 61	114.969	1.68887	0.321097	5.25968	1.44307e-07	7.79959e-07
ZNF19	ENSG00000157429	7567	zinc finger protein 19	35.3717	1.68457	0.228491	7.37259	1.67346e-13	2.42349e-12
TSPO	ENSG00000100300	706	translocator protein	288.446	1.68442	0.293666	5.73582	9.70397e-09	6.35928e-08
GHRL	ENSG00000157017	51738	ghrelin and obestatin prepropeptide	24.3141	1.68379	0.337329	4.99153	5.99022e-07	2.89365e-06
ZBTB8B	ENSG00000273274	728116	zinc finger and BTB domain containing 8B	31.8848	1.68316	0.312601	5.38437	7.26979e-08	4.16215e-07
PCDH17	ENSG00000118946	27253	protocadherin 17	192.756	1.68291	0.434092	3.87685	0.000105816	0.00033077
PTGER4	ENSG00000171522	5734	prostaglandin E receptor 4	31.0366	1.68269	0.425932	3.9506	7.79547e-05	0.000251191
TNFSF4	ENSG00000117586	7292	TNF superfamily member 4	18.4945	1.68233	0.268839	6.25775	3.90565e-10	3.26341e-09
KCNAB3	ENSG00000170049	9196	potassium voltage-gated channel subfamily A regulatory beta subunit 3	20.5198	1.68169	0.396784	4.2383	2.25215e-05	8.16865e-05
CRMP1	ENSG00000072832	1400	collapsin response mediator protein 1	118.458	1.67975	0.334803	5.01714	5.24474e-07	2.5663e-06
DHRS11	ENSG00000278535	79154	dehydrogenase/reductase 11	26.3813	1.67965	0.26219	6.40622	1.49169e-10	1.33395e-09
ARRDC2	ENSG00000105643	27106	arrestin domain containing 2	81.4784	1.6784	0.254241	6.60161	4.06722e-11	3.98582e-10
TMEM158	ENSG00000249992	25907	transmembrane protein 158 (gene/pseudogene)	19.9239	1.6784	0.408199	4.11172	3.92731e-05	0.000135396
MZT2B	ENSG00000152082	80097	mitotic spindle organizing protein 2B	243.688	1.67671	0.253941	6.60274	4.03631e-11	3.9583e-10
IGFLR1	ENSG00000126246	79713	IGF like family receptor 1	11.5374	1.67668	0.400769	4.18366	2.86854e-05	0.00010219
FAM120B	ENSG00000112584	84498	family with sequence similarity 120B	187.876	1.67467	0.278598	6.01106	1.8432e-09	1.37518e-08
IFNLR1	ENSG00000185436	163702	interferon lambda receptor 1	44.9812	1.67343	0.324475	5.15734	2.50477e-07	1.303e-06
NOXRED1	ENSG00000165555	122945	NADP dependent oxidoreductase domain containing 1	11.5565	1.67313	0.31249	5.35419	8.59387e-08	4.83716e-07
MARVELD2	ENSG00000152939	153562	MARVEL domain containing 2	163.268	1.67296	0.327603	5.10669	3.27853e-07	1.66833e-06
EPHA6	ENSG00000080224	285220	EPH receptor A6	17.8488	1.67228	0.436185	3.83388	0.000126139	0.00038789
LY6E	ENSG00000160932	4061	lymphocyte antigen 6 family member E	1202.72	1.67102	0.366626	4.55785	5.16811e-06	2.11868e-05
TLN2	ENSG00000171914	83660	talin 2	275.299	1.66787	0.225355	7.40107	1.35093e-13	1.98515e-12
RASGRP2	ENSG00000068831	10235	RAS guanyl releasing protein 2	86.7347	1.66749	0.254819	6.54381	5.99692e-11	5.74424e-10
SPAG17	ENSG00000155761	200162	sperm associated antigen 17	56.343	1.66686	0.343605	4.8511	1.22781e-06	5.62457e-06
KLRG1	ENSG00000139187	10219	killer cell lectin like receptor G1	12.2989	1.66541	0.314234	5.2999	1.15864e-07	6.36796e-07
ABLIM1	ENSG00000099204	3983	actin binding LIM protein 1	256.678	1.66498	0.334458	4.97813	6.4201e-07	3.08429e-06
SPATA46	ENSG00000171722	284680	spermatogenesis associated 46	8.66786	1.66483	0.498438	3.34009	0.0008375	0.00217353
BAIAP3	ENSG00000007516	8938	BAI1 associated protein 3	77.6945	1.66467	0.281868	5.90584	3.50854e-09	2.48904e-08
DNAI1	ENSG00000122735	27019	dynein axonemal intermediate chain 1	25.395	1.66462	0.338598	4.91622	8.82326e-07	4.1575e-06
SYDE1	ENSG00000105137	85360	synapse defective Rho GTPase homolog 1	1618.41	1.66345	0.334093	4.979	6.39121e-07	3.07252e-06
SYT15	ENSG00000204176	83849	synaptotagmin 15	9.02431	1.66282	0.411628	4.03962	5.35368e-05	0.000179232
APC2	ENSG00000115266	10297	APC regulator of WNT signaling pathway 2	80.8265	1.66155	0.312959	5.30916	1.10132e-07	6.07685e-07
AZIN2	ENSG00000142920	113451	antizyme inhibitor 2	35.0628	1.66089	0.254523	6.5255	6.77753e-11	6.43911e-10
PLCB4	ENSG00000101333	5332	phospholipase C beta 4	66.7067	1.66015	0.400055	4.14981	3.32747e-05	0.000116845
ASB16	ENSG00000161664	92591	ankyrin repeat and SOCS box containing 16	30.6986	1.65917	0.260498	6.36921	1.90006e-10	1.6672e-09
SHISA4	ENSG00000198892	149345	shisa family member 4	48.7611	1.65832	0.308857	5.36922	7.90779e-08	4.49617e-07
RHBDL1	ENSG00000103269	9028	rhomboid like 1	10.2562	1.65693	0.364465	4.54618	5.46272e-06	2.22837e-05
KCNIP2	ENSG00000120049	30819	potassium voltage-gated channel interacting protein 2	32.0857	1.65658	0.306668	5.40187	6.59489e-08	3.80845e-07
SERPING1	ENSG00000149131	710	serpin family G member 1	615.88	1.65619	0.386607	4.28391	1.83636e-05	6.76745e-05
DOK5	ENSG00000101134	55816	docking protein 5	39.8742	1.65435	0.524811	3.15227	0.00162004	0.00393463
MICALL2	ENSG00000164877	79778	MICAL like 2	154.209	1.65427	0.275586	6.00273	1.94032e-09	1.44074e-08
TUBA1C	ENSG00000167553	84790	tubulin alpha 1c	1817.93	1.65361	0.274297	6.02854	1.65447e-09	1.24232e-08
PAQR4	ENSG00000162073	124222	progestin and adipoQ receptor family member 4	55.0539	1.65232	0.224827	7.34928	1.99272e-13	2.85337e-12
IL34	ENSG00000157368	146433	interleukin 34	13.5861	1.6522	0.413532	3.99535	6.45992e-05	0.000212558
SLC43A1	ENSG00000149150	8501	solute carrier family 43 member 1	42.6048	1.65186	0.290324	5.68969	1.27267e-08	8.20554e-08
CELSR3	ENSG00000008300	1951	cadherin EGF LAG seven-pass G-type receptor 3	87.8809	1.65105	0.236399	6.98417	2.86545e-12	3.45037e-11
TCL1B	ENSG00000213231	9623	T cell leukemia/lymphoma 1B	16.2915	1.64848	0.607537	2.71339	0.00665992	0.0141397
ZFP41	ENSG00000181638	286128	ZFP41 zinc finger protein	30.3548	1.64821	0.270588	6.09123	1.12047e-09	8.67866e-09
KLB	ENSG00000134962	152831	klotho beta	25.6309	1.64799	0.397019	4.15091	3.31151e-05	0.000116372
F2RL3	ENSG00000127533	9002	F2R like thrombin or trypsin receptor 3	12.5626	1.64767	0.371415	4.4362	9.15627e-06	3.58069e-05
NEU1	ENSG00000204386	4758	neuraminidase 1	438.735	1.64679	0.279752	5.8866	3.94229e-09	2.75901e-08
MOK	ENSG00000080823	5891	MOK protein kinase	44.852	1.6467	0.253984	6.48346	8.96403e-11	8.36325e-10
PTPRC	ENSG00000081237	5788	protein tyrosine phosphatase receptor type C	293.466	1.64663	0.409802	4.01811	5.8667e-05	0.000194732
TBC1D26	ENSG00000214946	353149	TBC1 domain family member 26	12.0916	1.64651	0.522016	3.15413	0.00160977	0.00391172
KCNMA1	ENSG00000156113	3778	potassium calcium-activated channel subfamily M alpha 1	144.931	1.64499	0.405254	4.05915	4.92514e-05	0.000166183
C6orf136	ENSG00000204564	221545	chromosome 6 open reading frame 136	46.8398	1.64427	0.286842	5.73233	9.90622e-09	6.48862e-08
C6orf52	ENSG00000137434	347744	chromosome 6 open reading frame 52	8.92184	1.64419	0.356358	4.61386	3.95254e-06	1.6513e-05
PPP5D1	ENSG00000230510	100506012	PPP5 tetratricopeptide repeat domain containing 1	21.1228	1.64412	0.331202	4.96409	6.90247e-07	3.30361e-06
GFOD1	ENSG00000145990	54438	glucose-fructose oxidoreductase domain containing 1	303.726	1.64329	0.358346	4.58577	4.52306e-06	1.87012e-05
MAP4K1	ENSG00000104814	11184	mitogen-activated protein kinase kinase kinase kinase 1	32.6236	1.64269	0.330755	4.96648	6.81781e-07	3.26527e-06
ZNF668	ENSG00000167394	79759	zinc finger protein 668	66.6638	1.64214	0.227806	7.2085	5.65734e-13	7.65462e-12
ATP6V1C2	ENSG00000143882	245973	ATPase H+ transporting V1 subunit C2	1889.69	1.64201	0.244061	6.72788	1.72153e-11	1.78845e-10
CHRNA9	ENSG00000174343	55584	cholinergic receptor nicotinic alpha 9 subunit	10.8819	1.64198	0.383942	4.27664	1.89738e-05	6.98317e-05
PCDHGA8	ENSG00000253767	9708	protocadherin gamma subfamily A, 8	11.8723	1.64192	0.371788	4.41627	1.0042e-05	3.88906e-05
ABCB9	ENSG00000150967	23457	ATP binding cassette subfamily B member 9	218.965	1.64023	0.224558	7.30424	2.78838e-13	3.9166e-12
RNF112	ENSG00000128482	7732	ring finger protein 112	16.2557	1.64021	0.367128	4.46769	7.90695e-06	3.1297e-05
FSD1L	ENSG00000106701	83856	fibronectin type III and SPRY domain containing 1 like	40.6409	1.63942	0.387144	4.23465	2.28913e-05	8.2856e-05
FPR2	ENSG00000171049	2358	formyl peptide receptor 2	38.5031	1.6386	0.39682	4.12933	3.63825e-05	0.000126647
TMPRSS3	ENSG00000160183	64699	transmembrane serine protease 3	32.6951	1.63779	0.49536	3.30626	0.000945505	0.0024264
TPPP	ENSG00000171368	11076	tubulin polymerization promoting protein	108.511	1.63777	0.343392	4.76939	1.8478e-06	8.19141e-06
ZNF239	ENSG00000196793	8187	zinc finger protein 239	22.0918	1.6376	0.401977	4.07387	4.62379e-05	0.000156783
TTN	ENSG00000155657	7273	titin	1376.29	1.63624	0.297867	5.4932	3.9471e-08	2.36623e-07
VNN1	ENSG00000112299	8876	vanin 1	69.8687	1.63621	0.512811	3.19066	0.00141947	0.00350093
TREM1	ENSG00000124731	54210	triggering receptor expressed on myeloid cells 1	219.956	1.63369	0.607057	2.69116	0.00712042	0.0149856
SPTBN5	ENSG00000137877	51332	spectrin beta, non-erythrocytic 5	73.063	1.63251	0.328221	4.97383	6.5644e-07	3.14929e-06
HLA-DRA	ENSG00000204287	3122	major histocompatibility complex, class II, DR alpha	193.772	1.6304	0.67565	2.41308	0.0158182	0.0302703
CCN1	ENSG00000142871	3491	cellular communication network factor 1	344.374	1.63005	0.364995	4.46596	7.97124e-06	3.15426e-05
FAM83D	ENSG00000101447	81610	family with sequence similarity 83 member D	368.729	1.62992	0.295609	5.51377	3.51234e-08	2.1247e-07
PPEF1	ENSG00000086717	5475	protein phosphatase with EF-hand domain 1	10.4393	1.62941	0.476412	3.42017	0.000625831	0.00167095
FLACC1	ENSG00000155749	130540	flagellum associated containing coiled-coil domains 1	25.6402	1.6293	0.239077	6.81499	9.42709e-12	1.03787e-10
IL2RB	ENSG00000100385	3560	interleukin 2 receptor subunit beta	963.073	1.62882	0.584921	2.78468	0.00535804	0.0116177
SLC4A8	ENSG00000050438	9498	solute carrier family 4 member 8	130.103	1.62855	0.426627	3.81727	0.000134934	0.000412579
AADAT	ENSG00000109576	51166	aminoadipate aminotransferase	123.339	1.62735	0.522686	3.11344	0.00184921	0.00443652
TEX9	ENSG00000151575	374618	testis expressed 9	47.3673	1.62539	0.258682	6.28336	3.31332e-10	2.80192e-09
RIN1	ENSG00000174791	9610	Ras and Rab interactor 1	37.5273	1.62429	0.233813	6.94696	3.7325e-12	4.39243e-11
CLBA1	ENSG00000140104	122616	clathrin binding box of aftiphilin containing 1	65.7749	1.62366	0.235797	6.88585	5.74429e-12	6.53477e-11
PAIP2B	ENSG00000124374	400961	poly(A) binding protein interacting protein 2B	100.189	1.62204	0.32647	4.96843	6.7497e-07	3.23376e-06
C17orf49	ENSG00000258315	124944	chromosome 17 open reading frame 49	13.1895	1.62173	0.311176	5.21162	1.87201e-07	9.94147e-07
NAPRT	ENSG00000147813	93100	nicotinate phosphoribosyltransferase	315.711	1.62016	0.462762	3.50107	0.000463393	0.00127192
LHX6	ENSG00000106852	26468	LIM homeobox 6	24.5022	1.61969	0.354774	4.56542	4.98491e-06	2.05078e-05
DCDC2B	ENSG00000222046	149069	doublecortin domain containing 2B	21.1957	1.61945	0.383475	4.2231	2.4096e-05	8.67903e-05
COL25A1	ENSG00000188517	84570	collagen type XXV alpha 1 chain	23.3777	1.6184	0.459814	3.51967	0.00043208	0.00119393
CSPG5	ENSG00000114646	10675	chondroitin sulfate proteoglycan 5	11.4264	1.61664	0.351196	4.60326	4.15936e-06	1.73047e-05
LIMS2	ENSG00000072163	55679	LIM zinc finger domain containing 2	113.937	1.61646	0.2402	6.72964	1.70081e-11	1.77218e-10
SEPHS2	ENSG00000179918	22928	selenophosphate synthetase 2	247.401	1.61631	0.316056	5.114	3.1541e-07	1.61087e-06
MYOT	ENSG00000120729	9499	myotilin	10.8989	1.61589	0.439618	3.67567	0.000237224	0.000692678
PALM3	ENSG00000187867	342979	paralemmin 3	45.9504	1.61438	0.415896	3.88168	0.000103738	0.000324998
KCNAB1	ENSG00000169282	7881	potassium voltage-gated channel subfamily A member regulatory beta subunit 1	54.8568	1.61409	0.304949	5.29299	1.2033e-07	6.59013e-07
RPS6KA2	ENSG00000071242	6196	ribosomal protein S6 kinase A2	181.369	1.61374	0.336238	4.7994	1.59143e-06	7.14537e-06
CXCR4	ENSG00000121966	7852	C-X-C motif chemokine receptor 4	104.181	1.61362	0.383	4.2131	2.51891e-05	9.04484e-05
CX3CR1	ENSG00000168329	1524	C-X3-C motif chemokine receptor 1	26.8636	1.61231	0.403263	3.99815	6.38397e-05	0.000210387
CABYR	ENSG00000154040	26256	calcium binding tyrosine phosphorylation regulated	13.2052	1.60998	0.34392	4.68125	2.85128e-06	1.22333e-05
VASH2	ENSG00000143494	79805	vasohibin 2	40.8097	1.60944	0.305279	5.27203	1.34924e-07	7.33779e-07
AJAP1	ENSG00000196581	55966	adherens junctions associated protein 1	57.9286	1.6089	0.490082	3.28293	0.00102735	0.00261341
ZNRD1	ENSG00000066379	30834	zinc ribbon domain containing 1	70.1545	1.60875	0.256356	6.27548	3.48565e-10	2.93877e-09
SCIMP	ENSG00000161929	388325	SLP adaptor and CSK interacting membrane protein	23.8922	1.60812	0.344644	4.66603	3.07069e-06	1.30785e-05
CACNA2D4	ENSG00000151062	93589	calcium voltage-gated channel auxiliary subunit alpha2delta 4	43.8963	1.60598	0.395709	4.05849	4.93907e-05	0.000166506
CHST1	ENSG00000175264	8534	carbohydrate sulfotransferase 1	25.5997	1.6038	0.413107	3.8823	0.000103472	0.000324311
PRND	ENSG00000171864	23627	prion like protein doppel	16.9814	1.60332	0.55128	2.90835	0.00363338	0.00818167
CYP39A1	ENSG00000146233	51302	cytochrome P450 family 39 subfamily A member 1	12.6446	1.60319	0.445177	3.60124	0.000316703	0.000898523
GSG1	ENSG00000111305	83445	germ cell associated 1	16.5051	1.60256	0.400839	3.99802	6.38746e-05	0.000210421
SV2B	ENSG00000185518	9899	synaptic vesicle glycoprotein 2B	44.5311	1.60202	0.466787	3.43201	0.000599122	0.00160484
MSX1	ENSG00000163132	4487	msh homeobox 1	61.6458	1.60152	0.360495	4.44257	8.88904e-06	3.48397e-05
ATL1	ENSG00000198513	51062	atlastin GTPase 1	23.7524	1.60027	0.252539	6.33672	2.34709e-10	2.03018e-09
DNAJB5	ENSG00000137094	25822	DnaJ heat shock protein family (Hsp40) member B5	66.1791	1.60023	0.231262	6.91953	4.5315e-12	5.26195e-11
COL18A1	ENSG00000182871	80781	collagen type XVIII alpha 1 chain	476.147	1.59955	0.351581	4.54959	5.37504e-06	2.1958e-05
HSF5	ENSG00000176160	124535	heat shock transcription factor 5	7.69783	1.5995	0.520557	3.07267	0.00212155	0.00503392
SPATC1L	ENSG00000160284	84221	spermatogenesis and centriole associated 1 like	21.3186	1.59735	0.458095	3.48693	0.000488596	0.001333
RAPGEF3	ENSG00000079337	10411	Rap guanine nucleotide exchange factor 3	270.273	1.59655	0.287306	5.55695	2.74528e-08	1.68692e-07
PCDHGC5	ENSG00000240764	56097	protocadherin gamma subfamily C, 5	11.9109	1.59622	0.456745	3.49478	0.000474461	0.00130027
PIM3	ENSG00000198355	415116	Pim-3 proto-oncogene, serine/threonine kinase	1294.58	1.59594	0.372213	4.2877	1.80535e-05	6.67074e-05
GPT2	ENSG00000166123	84706	glutamic--pyruvic transaminase 2	836.17	1.59545	0.263109	6.06386	1.32891e-09	1.01639e-08
AGMAT	ENSG00000116771	79814	agmatinase	15.1177	1.59484	0.285877	5.57876	2.4224e-08	1.50303e-07
NME7	ENSG00000143156	29922	NME/NM23 family member 7	50.5401	1.59477	0.269065	5.92707	3.08395e-09	2.21022e-08
LONRF2	ENSG00000170500	164832	LON peptidase N-terminal domain and ring finger 2	148.351	1.59399	0.397395	4.0111	6.04362e-05	0.000200082
ACSL4	ENSG00000068366	2182	acyl-CoA synthetase long chain family member 4	3352.17	1.58967	0.349315	4.55082	5.34385e-06	2.18428e-05
C2orf92	ENSG00000228486	728537	chromosome 2 open reading frame 92	45.9235	1.58918	0.269747	5.89137	3.83e-09	2.69254e-08
SPATA33	ENSG00000167523	124045	spermatogenesis associated 33	28.8397	1.58865	0.235	6.7602	1.37798e-11	1.46971e-10
MINAR1	ENSG00000169330	23251	membrane integral NOTCH2 associated receptor 1	40.9802	1.5878	0.235259	6.74916	1.48701e-11	1.56926e-10
HEMGN	ENSG00000136929	55363	hemogen	67.5207	1.58656	0.412471	3.84648	0.000119826	0.000370267
CLEC2B	ENSG00000110852	9976	C-type lectin domain family 2 member B	40.3347	1.58622	0.348673	4.54929	5.38264e-06	2.19826e-05
WSCD2	ENSG00000075035	9671	WSC domain containing 2	28.8441	1.58529	0.507689	3.12255	0.00179289	0.00431778
BASP1	ENSG00000176788	10409	brain abundant membrane attached signal protein 1	1800.06	1.58445	0.368857	4.29556	1.7425e-05	6.4641e-05
IL18BP	ENSG00000137496	10068	interleukin 18 binding protein	187.294	1.58434	0.265444	5.96863	2.39248e-09	1.7432e-08
MPZL3	ENSG00000160588	196264	myelin protein zero like 3	53.4774	1.58366	0.369272	4.28861	1.79793e-05	6.64858e-05
USB1	ENSG00000103005	79650	U6 snRNA biogenesis phosphodiesterase 1	205.828	1.58286	0.189346	8.35965	6.29071e-17	1.4278e-15
ECM2	ENSG00000106823	1842	extracellular matrix protein 2	54.0285	1.58094	0.407047	3.88392	0.000102786	0.000322449
SLC6A16	ENSG00000063127	28968	solute carrier family 6 member 16	16.6693	1.5798	0.399182	3.95759	7.57093e-05	0.000244858
LRRC34	ENSG00000171757	151827	leucine rich repeat containing 34	17.1689	1.57947	0.340171	4.64316	3.43113e-06	1.4499e-05
ST6GALNAC1	ENSG00000070526	55808	ST6 N-acetylgalactosaminide alpha-2,6-sialyltransferase 1	53.7257	1.57892	0.358499	4.40425	1.0615e-05	4.08834e-05
SLC7A2	ENSG00000003989	6542	solute carrier family 7 member 2	4535.72	1.57877	0.321195	4.9153	8.86481e-07	4.17427e-06
SEMA3E	ENSG00000170381	9723	semaphorin 3E	31.5415	1.57817	0.385082	4.09828	4.16239e-05	0.000142658
HSD17B1	ENSG00000108786	3292	hydroxysteroid 17-beta dehydrogenase 1	2925.67	1.57734	0.652855	2.41606	0.0156893	0.0300647
C1RL	ENSG00000139178	51279	complement C1r subcomponent like	64.6505	1.57644	0.35309	4.46469	8.01857e-06	3.17209e-05
OCLM	ENSG00000262180	10896	oculomedin	14.1792	1.57589	0.35724	4.4113	1.02752e-05	3.96541e-05
DXO	ENSG00000204348	1797	decapping exoribonuclease	65.2581	1.57447	0.255265	6.168	6.91604e-10	5.56302e-09
FARP1	ENSG00000152767	10160	FERM, ARH/RhoGEF and pleckstrin domain protein 1	689.399	1.57442	0.231244	6.8085	9.8622e-12	1.08152e-10
LGALS4	ENSG00000171747	3960	galectin 4	16.5225	1.57357	0.399673	3.93714	8.2458e-05	0.000264183
TCAP	ENSG00000173991	8557	titin-cap	10.8536	1.57325	0.355959	4.41976	9.88118e-06	3.83313e-05
TMEM82	ENSG00000162460	388595	transmembrane protein 82	6.34703	1.57313	0.468155	3.36027	0.000778655	0.00203286
SOX4	ENSG00000124766	6659	SRY-box transcription factor 4	881.188	1.57236	0.41661	3.77419	0.000160531	0.000484604
FAM117A	ENSG00000121104	81558	family with sequence similarity 117 member A	76.2064	1.57219	0.222834	7.05547	1.72022e-12	2.13563e-11
ST6GAL1	ENSG00000073849	6480	ST6 beta-galactoside alpha-2,6-sialyltransferase 1	220.331	1.57093	0.299437	5.24627	1.55209e-07	8.35018e-07
AFF3	ENSG00000144218	3899	AF4/FMR2 family member 3	75.7052	1.57052	0.324741	4.83621	1.32336e-06	6.03856e-06
SGPP2	ENSG00000163082	130367	sphingosine-1-phosphate phosphatase 2	77.5349	1.5705	0.376973	4.16608	3.09882e-05	0.000109696
PDLIM4	ENSG00000131435	8572	PDZ and LIM domain 4	48.8254	1.57004	0.418993	3.74718	0.000178833	0.000534667
CCDC191	ENSG00000163617	57577	coiled-coil domain containing 191	44.1663	1.56765	0.246138	6.36897	1.90298e-10	1.66872e-09
DCST2	ENSG00000163354	127579	DC-STAMP domain containing 2	25.9178	1.56755	0.352245	4.45017	8.5804e-06	3.37528e-05
STRC	ENSG00000242866	161497	stereocilin	14.1007	1.56431	0.41214	3.79557	0.000147303	0.000447759
MN1	ENSG00000169184	4330	MN1 proto-oncogene, transcriptional regulator	31.1071	1.56421	0.429096	3.64535	0.000267024	0.000770853
CALHM3	ENSG00000183128	119395	calcium homeostasis modulator 3	17.361	1.56414	0.410314	3.81206	0.000137813	0.000420466
NSMF	ENSG00000165802	26012	NMDA receptor synaptonuclear signaling and neuronal migration factor	91.4323	1.56414	0.25837	6.05386	1.41412e-09	1.07803e-08
TNFRSF10B	ENSG00000120889	8795	TNF receptor superfamily member 10b	274.029	1.56413	0.24954	6.26806	3.65582e-10	3.06931e-09
IQCH	ENSG00000103599	64799	IQ motif containing H	27.5724	1.5638	0.243252	6.42873	1.28678e-10	1.16635e-09
KLRG2	ENSG00000188883	346689	killer cell lectin like receptor G2	35.9652	1.56375	0.400631	3.90322	9.49231e-05	0.000299865
LMO3	ENSG00000048540	55885	LIM domain only 3	35.8798	1.56359	0.676827	2.31017	0.0208785	0.038757
ACTC1	ENSG00000159251	70	actin alpha cardiac muscle 1	15.8581	1.56253	0.484396	3.22572	0.00125656	0.00313331
KCNG2	ENSG00000178342	26251	potassium voltage-gated channel modifier subfamily G member 2	10.5101	1.56249	0.628743	2.48511	0.0129512	0.0254696
ABCA10	ENSG00000154263	10349	ATP binding cassette subfamily A member 10	27.5204	1.55989	0.35469	4.3979	1.09303e-05	4.20168e-05
DAXX	ENSG00000204209	1616	death domain associated protein	199.096	1.55905	0.21131	7.37802	1.60663e-13	2.33153e-12
MYO1F	ENSG00000142347	4542	myosin IF	196.151	1.55872	0.310762	5.0158	5.28121e-07	2.58053e-06
TMEM81	ENSG00000174529	388730	transmembrane protein 81	13.3586	1.55731	0.306454	5.08172	3.74036e-07	1.87877e-06
SOX18	ENSG00000203883	54345	SRY-box transcription factor 18	22.3579	1.5573	0.4094	3.80386	0.000142459	0.000433788
CACNB2	ENSG00000165995	783	calcium voltage-gated channel auxiliary subunit beta 2	47.6968	1.55706	0.289876	5.37147	7.8097e-08	4.44762e-07
TGM1	ENSG00000092295	7051	transglutaminase 1	60.2963	1.55679	0.208664	7.46077	8.60211e-14	1.2981e-12
DNM3	ENSG00000197959	26052	dynamin 3	43.0848	1.5567	0.248583	6.26229	3.79359e-10	3.17735e-09
EPHX3	ENSG00000105131	79852	epoxide hydrolase 3	14.45	1.55585	0.403886	3.85221	0.000117057	0.000362188
KCNIP3	ENSG00000115041	30818	potassium voltage-gated channel interacting protein 3	52.3755	1.5555	0.331948	4.68598	2.7863e-06	1.19838e-05
EDA	ENSG00000158813	1896	ectodysplasin A	34.5655	1.5553	0.298427	5.21166	1.87159e-07	9.94147e-07
DNASE1L1	ENSG00000013563	1774	deoxyribonuclease 1 like 1	149.614	1.55489	0.239292	6.49787	8.14649e-11	7.63611e-10
PRR5L	ENSG00000135362	79899	proline rich 5 like	48.9611	1.55318	0.342962	4.52874	5.93368e-06	2.40577e-05
GRIK2	ENSG00000164418	2898	glutamate ionotropic receptor kainate type subunit 2	26.8926	1.55314	0.34293	4.52903	5.9255e-06	2.40385e-05
HOXB2	ENSG00000173917	3212	homeobox B2	61.8615	1.55304	0.283555	5.47705	4.32478e-08	2.5794e-07
C18orf32	ENSG00000177576	497661	chromosome 18 open reading frame 32	60.4227	1.55266	0.188512	8.23639	1.7748e-16	3.88348e-15
PTPRS	ENSG00000105426	5802	protein tyrosine phosphatase receptor type S	573.91	1.55186	0.35084	4.42328	9.72154e-06	3.78168e-05
CARNS1	ENSG00000172508	57571	carnosine synthase 1	28.8527	1.55168	0.315212	4.92267	8.53694e-07	4.02937e-06
ACRBP	ENSG00000111644	84519	acrosin binding protein	18.8172	1.55126	0.309723	5.00856	5.48383e-07	2.67394e-06
ZBED3	ENSG00000132846	84327	zinc finger BED-type containing 3	32.0842	1.5507	0.305333	5.07872	3.79988e-07	1.90524e-06
MXI1	ENSG00000119950	4601	MAX interactor 1, dimerization protein	251.773	1.55044	0.263521	5.88353	4.01614e-09	2.80509e-08
DCX	ENSG00000077279	1641	doublecortin	35.6766	1.55039	0.441776	3.50945	0.000449038	0.0012364
SLC23A3	ENSG00000213901	151295	solute carrier family 23 member 3	9.98013	1.55013	0.319012	4.85915	1.17893e-06	5.41834e-06
HCRTR1	ENSG00000121764	3061	hypocretin receptor 1	19.0307	1.54964	0.371006	4.17687	2.95548e-05	0.000105074
TAS2R3	ENSG00000127362	50831	taste 2 receptor member 3	13.6433	1.5493	0.42502	3.64523	0.000267153	0.000771066
ACKR4	ENSG00000129048	51554	atypical chemokine receptor 4	13.2806	1.54908	0.443903	3.48969	0.000483574	0.0013211
PRSS23	ENSG00000150687	11098	serine protease 23	186.084	1.54906	0.332706	4.65594	3.22504e-06	1.36735e-05
LENG8	ENSG00000167615	114823	leukocyte receptor cluster member 8	1016.82	1.54778	0.224455	6.89572	5.35911e-12	6.16165e-11
KLHDC9	ENSG00000162755	126823	kelch domain containing 9	14.91	1.5456	0.321832	4.80249	1.56703e-06	7.04483e-06
ETV1	ENSG00000006468	2115	ETS variant transcription factor 1	41.3431	1.5455	0.326885	4.72796	2.26792e-06	9.91258e-06
DAGLA	ENSG00000134780	747	diacylglycerol lipase alpha	30.7097	1.54533	0.292179	5.289	1.22987e-07	6.72517e-07
ATAT1	ENSG00000137343	79969	alpha tubulin acetyltransferase 1	43.8252	1.54355	0.217242	7.10517	1.20171e-12	1.53128e-11
VAMP1	ENSG00000139190	6843	vesicle associated membrane protein 1	37.4099	1.54337	0.225954	6.83046	8.46454e-12	9.39282e-11
ATP13A4	ENSG00000127249	84239	ATPase 13A4	42.0678	1.54204	0.392258	3.93119	8.4526e-05	0.000270128
ITGB3	ENSG00000259207	3690	integrin subunit beta 3	332.716	1.54202	0.489986	3.14707	0.00164915	0.00399977
LST1	ENSG00000204482	7940	leukocyte specific transcript 1	30.2149	1.54129	0.373475	4.12688	3.67716e-05	0.000127874
TMEM223	ENSG00000168569	79064	transmembrane protein 223	153.475	1.54111	0.176974	8.70811	3.08982e-18	8.38563e-17
CLTCL1	ENSG00000070371	8218	clathrin heavy chain like 1	59.7241	1.54022	0.275253	5.59568	2.19765e-08	1.37515e-07
ABHD16A	ENSG00000204427	7920	abhydrolase domain containing 16A	40.6329	1.53975	0.380243	4.04938	5.13536e-05	0.000172542
PHETA2	ENSG00000177096	150368	PH domain containing endocytic trafficking adaptor 2	175.029	1.53929	0.434189	3.5452	0.000392311	0.00109375
CKMT2	ENSG00000131730	1160	creatine kinase, mitochondrial 2	35.6638	1.53758	0.386573	3.97748	6.96497e-05	0.000227519
TACR2	ENSG00000075073	6865	tachykinin receptor 2	11.0425	1.53643	0.465221	3.30258	0.000958001	0.00245305
EME1	ENSG00000154920	146956	essential meiotic structure-specific endonuclease 1	114.869	1.53521	0.283636	5.41262	6.21097e-08	3.60906e-07
EIF5AL1	ENSG00000253626	143244	eukaryotic translation initiation factor 5A like 1	13.4638	1.53495	0.344079	4.46103	8.15656e-06	3.22304e-05
MLPH	ENSG00000115648	79083	melanophilin	192.265	1.53327	0.474243	3.23309	0.00122457	0.00306121
OAS2	ENSG00000111335	4939	2'-5'-oligoadenylate synthetase 2	164.968	1.53291	0.341836	4.48434	7.31388e-06	2.91183e-05
KLHL30	ENSG00000168427	377007	kelch like family member 30	25.5334	1.5308	0.403859	3.79044	0.000150382	0.000456169
ZSCAN2	ENSG00000176371	54993	zinc finger and SCAN domain containing 2	53.449	1.53069	0.251071	6.09664	1.08319e-09	8.41785e-09
GAS1	ENSG00000180447	2619	growth arrest specific 1	313.995	1.53057	0.258813	5.91381	3.34293e-09	2.38233e-08
Gene ID: AC090360.1	ENSG00000267127		growth arrest specific 1	12.44	1.5302	0.3491	4.38327	1.16911e-05	4.46718e-05
PDE6B	ENSG00000133256	5158	phosphodiesterase 6B	29.7905	1.52885	0.304754	5.01667	5.25739e-07	2.57159e-06
C19orf57	ENSG00000132016	79173	chromosome 19 open reading frame 57	27.3068	1.52829	0.268103	5.70037	1.19545e-08	7.73619e-08
NHLRC1	ENSG00000187566	378884	NHL repeat containing E3 ubiquitin protein ligase 1	10.9523	1.52789	0.330465	4.62345	3.77413e-06	1.58195e-05
KIAA1671	ENSG00000197077	85379	KIAA1671	234.192	1.52772	0.4081	3.74349	0.000181483	0.000541433
RBP3	ENSG00000265203	5949	retinol binding protein 3	17.0786	1.52738	0.457613	3.3377	0.000844736	0.00218906
C5AR2	ENSG00000134830	27202	complement component 5a receptor 2	31.5398	1.52662	0.405913	3.76097	0.000169257	0.00050799
PCDHGC4	ENSG00000242419	56098	protocadherin gamma subfamily C, 4	21.4238	1.52541	0.364217	4.18819	2.81188e-05	0.000100325
TMEM45A	ENSG00000181458	55076	transmembrane protein 45A	181.561	1.52463	0.298714	5.10397	3.32604e-07	1.68986e-06
UBR7	ENSG00000012963	55148	ubiquitin protein ligase E3 component n-recognin 7 (putative)	108.007	1.52435	0.241955	6.30013	2.9739e-10	2.53324e-09
DGKI	ENSG00000157680	9162	diacylglycerol kinase iota	57.346	1.52333	0.307553	4.95308	7.30471e-07	3.47943e-06
UBALD2	ENSG00000185262	283991	UBA like domain containing 2	213.554	1.52275	0.290853	5.23547	1.64565e-07	8.80949e-07
ARMH1	ENSG00000198520	339541	armadillo like helical domain containing 1	16.9674	1.52198	0.377152	4.03544	5.45002e-05	0.000182153
CEP170	ENSG00000143702	9859	centrosomal protein 170	157.412	1.52171	0.229944	6.61776	3.64687e-11	3.59907e-10
ARHGAP11A	ENSG00000198826	9824	Rho GTPase activating protein 11A	186.005	1.52159	0.208714	7.29035	3.09149e-13	4.29923e-12
HOXA10	ENSG00000253293	3206	homeobox A10	45.1093	1.5211	0.373537	4.07215	4.65813e-05	0.000157758
PRSS22	ENSG00000005001	64063	serine protease 22	163.93	1.52007	0.35939	4.22959	2.34114e-05	8.45417e-05
ISLR	ENSG00000129009	3671	immunoglobulin superfamily containing leucine rich repeat	196.343	1.51992	0.367956	4.13072	3.61627e-05	0.000125976
KIF6	ENSG00000164627	221458	kinesin family member 6	50.221	1.51983	0.384801	3.94965	7.82665e-05	0.000252138
RAB3A	ENSG00000105649	5864	RAB3A, member RAS oncogene family	8.65009	1.51978	0.37091	4.09744	4.17741e-05	0.000143033
NDST3	ENSG00000164100	9348	N-deacetylase and N-sulfotransferase 3	18.4003	1.51824	0.45918	3.30642	0.000944975	0.00242548
DAZL	ENSG00000092345	1618	deleted in azoospermia like	16.2348	1.51813	0.435313	3.48744	0.00048767	0.00133151
TMEM184A	ENSG00000164855	202915	transmembrane protein 184A	507.448	1.51785	0.421357	3.60229	0.000315425	0.000895079
LRFN4	ENSG00000173621	78999	leucine rich repeat and fibronectin type III domain containing 4	43.5321	1.51778	0.320129	4.74114	2.12516e-06	9.31771e-06
MYH3	ENSG00000109063	4621	myosin heavy chain 3	51.561	1.51673	0.285533	5.31194	1.08466e-07	5.99434e-07
GPSM3	ENSG00000213654	63940	G protein signaling modulator 3	39.2953	1.51628	0.350698	4.3236	1.53503e-05	5.74469e-05
MAPK12	ENSG00000188130	6300	mitogen-activated protein kinase 12	87.5789	1.51615	0.269828	5.61897	1.92095e-08	1.21176e-07
GCHFR	ENSG00000137880	2644	GTP cyclohydrolase I feedback regulator	52.7351	1.51607	0.382962	3.95879	7.53297e-05	0.000243799
SHF	ENSG00000138606	90525	Src homology 2 domain containing F	45.534	1.51588	0.218313	6.94362	3.82191e-12	4.49011e-11
METTL27	ENSG00000165171	155368	methyltransferase like 27	19.6534	1.51568	0.452657	3.34841	0.000812776	0.00211524
LSP1	ENSG00000130592	4046	lymphocyte specific protein 1	131.487	1.51505	0.365964	4.13988	3.47484e-05	0.000121442
ZFP92	ENSG00000189420	139735	ZFP92 zinc finger protein	23.873	1.51484	0.359145	4.21792	2.46569e-05	8.86282e-05
CETP	ENSG00000087237	1071	cholesteryl ester transfer protein	16.1132	1.51442	0.358576	4.22343	2.40614e-05	8.66879e-05
MEP1B	ENSG00000141434	4225	meprin A subunit beta	7.32043	1.51432	0.544079	2.78326	0.00538149	0.0116624
TRIM63	ENSG00000158022	84676	tripartite motif containing 63	13.2428	1.51346	0.372118	4.06716	4.75905e-05	0.000160941
KRTCAP2	ENSG00000163463	200185	keratinocyte associated protein 2	44.1039	1.51319	0.298087	5.07633	3.84795e-07	1.92728e-06
GPR173	ENSG00000184194	54328	G protein-coupled receptor 173	25.108	1.51298	0.354745	4.26498	1.99916e-05	7.3231e-05
GAS8	ENSG00000141013	2622	growth arrest specific 8	87.6522	1.51011	0.303303	4.97887	6.3957e-07	3.07363e-06
PLEKHH2	ENSG00000152527	130271	pleckstrin homology, MyTH4 and FERM domain containing H2	144.896	1.5096	0.376299	4.01169	6.02866e-05	0.000199682
OSBPL7	ENSG00000006025	114881	oxysterol binding protein like 7	48.5846	1.50905	0.281767	5.35566	8.52445e-08	4.80854e-07
CAMK1D	ENSG00000183049	57118	calcium/calmodulin dependent protein kinase ID	64.381	1.50866	0.322257	4.68156	2.84703e-06	1.22187e-05
MYCBPAP	ENSG00000136449	84073	MYCBP associated protein	25.1747	1.50755	0.37783	3.99003	6.60652e-05	0.000216821
COL9A3	ENSG00000092758	1299	collagen type IX alpha 3 chain	194.351	1.5074	0.590589	2.55237	0.0106992	0.0215059
KCNH3	ENSG00000135519	23416	potassium voltage-gated channel subfamily H member 3	15.9812	1.50682	0.3224	4.67375	2.95749e-06	1.26463e-05
KIAA1958	ENSG00000165185	158405	KIAA1958	85.0062	1.50652	0.202549	7.43784	1.02345e-13	1.52149e-12
RGS14	ENSG00000169220	10636	regulator of G protein signaling 14	66.2353	1.50625	0.274372	5.4898	4.02378e-08	2.41014e-07
RAPGEFL1	ENSG00000108352	51195	Rap guanine nucleotide exchange factor like 1	47.7694	1.50611	0.283781	5.30729	1.11266e-07	6.12728e-07
QPCT	ENSG00000115828	25797	glutaminyl-peptide cyclotransferase	46.7045	1.50542	0.388726	3.8727	0.000107638	0.000335641
CCDC181	ENSG00000117477	57821	coiled-coil domain containing 181	19.211	1.50387	0.369688	4.06794	4.743e-05	0.000160437
TPGS1	ENSG00000141933	91978	tubulin polyglutamylase complex subunit 1	66.1761	1.50374	0.376949	3.98923	6.6287e-05	0.000217447
SKA1	ENSG00000154839	220134	spindle and kinetochore associated complex subunit 1	52.5692	1.50246	0.244657	6.14108	8.19618e-10	6.49571e-09
DCLK3	ENSG00000163673	85443	doublecortin like kinase 3	27.9196	1.50229	0.300039	5.00697	5.52945e-07	2.69337e-06
SLC7A1	ENSG00000139514	6541	solute carrier family 7 member 1	994.461	1.50094	0.353324	4.24805	2.15639e-05	7.85387e-05
ST3GAL5	ENSG00000115525	8869	ST3 beta-galactoside alpha-2,3-sialyltransferase 5	119.277	1.49988	0.271418	5.5261	3.27424e-08	1.98495e-07
ORAI2	ENSG00000160991	80228	ORAI calcium release-activated calcium modulator 2	137.992	1.49818	0.242681	6.17346	6.68117e-10	5.38958e-09
TIGD7	ENSG00000140993	91151	tigger transposable element derived 7	35.5548	1.49766	0.347407	4.31098	1.62534e-05	6.05353e-05
BIRC7	ENSG00000101197	79444	baculoviral IAP repeat containing 7	73.0601	1.49678	0.371584	4.0281	5.62303e-05	0.000187533
FRAT1	ENSG00000165879	10023	FRAT regulator of WNT signaling pathway 1	62.0054	1.4965	0.283033	5.28739	1.24071e-07	6.77383e-07
C9orf129	ENSG00000204352	445577	chromosome 9 open reading frame 129	15.3277	1.49637	0.458386	3.26443	0.00109686	0.00277614
PASK	ENSG00000115687	23178	PAS domain containing serine/threonine kinase	144.732	1.49514	0.264828	5.64572	1.64495e-08	1.04661e-07
WNT11	ENSG00000085741	7481	Wnt family member 11	91.1699	1.49457	0.273079	5.47301	4.42445e-08	2.631e-07
CPT1C	ENSG00000169169	126129	carnitine palmitoyltransferase 1C	35.371	1.4943	0.279048	5.355	8.55573e-08	4.82084e-07
OSBPL5	ENSG00000021762	114879	oxysterol binding protein like 5	103.648	1.49404	0.323929	4.61225	3.98337e-06	1.66268e-05
CCSAP	ENSG00000154429	126731	centriole, cilia and spindle associated protein	3572.19	1.49381	0.462073	3.23284	0.00122568	0.00306342
FAM13C	ENSG00000148541	220965	family with sequence similarity 13 member C	81.4147	1.49308	0.438087	3.40818	0.000653967	0.0017368
CHRNG	ENSG00000196811	1146	cholinergic receptor nicotinic gamma subunit	18.7917	1.49267	0.407793	3.66036	0.000251863	0.000731305
FAT3	ENSG00000165323	120114	FAT atypical cadherin 3	70.5713	1.49094	0.538709	2.76762	0.00564668	0.0121599
NTN3	ENSG00000162068	4917	netrin 3	10.7031	1.49074	0.443083	3.36448	0.000766888	0.00200439
KCNH8	ENSG00000183960	131096	potassium voltage-gated channel subfamily H member 8	26.5026	1.48984	0.341535	4.36218	1.28775e-05	4.87922e-05
CGB3	ENSG00000104827	1082	chorionic gonadotropin subunit beta 3	13840.6	1.48917	0.661363	2.25167	0.0243429	0.0443416
PPP1R32	ENSG00000162148	220004	protein phosphatase 1 regulatory subunit 32	24.753	1.48821	0.289811	5.13509	2.82014e-07	1.45303e-06
PNMA2	ENSG00000240694	10687	PNMA family member 2	22.7238	1.48727	0.389067	3.82266	0.000132018	0.000404637
IL20RA	ENSG00000016402	53832	interleukin 20 receptor subunit alpha	76.2138	1.48671	0.299819	4.95871	7.09644e-07	3.38713e-06
SCTR	ENSG00000080293	6344	secretin receptor	25.0487	1.48553	0.428788	3.46449	0.000531242	0.00143814
AOC3	ENSG00000131471	8639	amine oxidase copper containing 3	42.1199	1.48468	0.373331	3.97684	6.98381e-05	0.000227975
MAGIX	ENSG00000269313	79917	MAGI family member, X-linked	34.8609	1.48361	0.431983	3.43442	0.000593822	0.00159186
SEMA4A	ENSG00000196189	64218	semaphorin 4A	92.5541	1.48316	0.296764	4.9978	5.79893e-07	2.81484e-06
PDE1C	ENSG00000154678	5137	phosphodiesterase 1C	36.0046	1.48298	0.399921	3.70817	0.000208762	0.000616254
EXOC3L4	ENSG00000205436	91828	exocyst complex component 3 like 4	26.8356	1.48279	0.324872	4.56423	5.01323e-06	2.06105e-05
RIPOR1	ENSG00000039523	79567	RHO family interacting cell polarization regulator 1	171.793	1.48245	0.309735	4.78618	1.69984e-06	7.59317e-06
CMC1	ENSG00000187118	152100	C-X9-C motif containing 1	172.29	1.48082	0.259576	5.70477	1.16497e-08	7.56339e-08
COL7A1	ENSG00000114270	1294	collagen type VII alpha 1 chain	378.15	1.48036	0.233559	6.33828	2.32345e-10	2.01405e-09
MINDY4	ENSG00000106125	84182	MINDY lysine 48 deubiquitinase 4	26.6854	1.48005	0.280432	5.27777	1.30764e-07	7.12815e-07
TSPAN2	ENSG00000134198	10100	tetraspanin 2	18.7479	1.47789	0.346304	4.26761	1.97578e-05	7.24505e-05
RTN4R	ENSG00000040608	65078	reticulon 4 receptor	37.7741	1.47783	0.522377	2.82906	0.00466853	0.010249
DECR2	ENSG00000242612	26063	2,4-dienoyl-CoA reductase 2	33.2307	1.47724	0.307202	4.80869	1.51926e-06	6.84328e-06
SLC25A18	ENSG00000182902	83733	solute carrier family 25 member 18	22.9481	1.4765	0.283861	5.20148	1.97708e-07	1.04598e-06
RFK	ENSG00000135002	55312	riboflavin kinase	623.614	1.4764	0.396114	3.72721	0.000193611	0.000574505
PLA1A	ENSG00000144837	51365	phospholipase A1 member A	19.9779	1.4757	0.41606	3.54683	0.00038989	0.00108809
IRS2	ENSG00000185950	8660	insulin receptor substrate 2	533.594	1.47538	0.254065	5.80712	6.35561e-09	4.31012e-08
NFATC1	ENSG00000131196	4772	nuclear factor of activated T cells 1	59.9312	1.47475	0.315645	4.67217	2.98038e-06	1.27364e-05
PROX2	ENSG00000119608	283571	prospero homeobox 2	26.3831	1.47446	0.380261	3.8775	0.000105535	0.000329963
BFAR	ENSG00000103429	51283	bifunctional apoptosis regulator	261.155	1.47437	0.2144	6.87673	6.1244e-12	6.9222e-11
NOTCH1	ENSG00000148400	4851	notch receptor 1	400.845	1.4732	0.25616	5.75108	8.86755e-09	5.84382e-08
HYAL1	ENSG00000114378	3373	hyaluronidase 1	20.7384	1.47281	0.293096	5.02502	5.03383e-07	2.4726e-06
ASIC3	ENSG00000213199	9311	acid sensing ion channel subunit 3	16.9889	1.47268	0.313647	4.69532	2.66183e-06	1.1505e-05
SIGIRR	ENSG00000185187	59307	single Ig and TIR domain containing	119.858	1.47253	0.218615	6.73573	1.63113e-11	1.7072e-10
TP53TG5	ENSG00000124251	27296	TP53 target 5	23.2691	1.47185	0.302869	4.85969	1.17567e-06	5.40514e-06
STKLD1	ENSG00000198870	169436	serine/threonine kinase like domain containing 1	41.3402	1.47132	0.252817	5.81972	5.89472e-09	4.01702e-08
GPR1	ENSG00000183671	2825	G protein-coupled receptor 1	143.229	1.47096	0.382793	3.84272	0.000121679	0.000375413
STBD1	ENSG00000118804	8987	starch binding domain 1	62.6598	1.47036	0.546084	2.69256	0.00709055	0.0149385
JMJD8	ENSG00000161999	339123	jumonji domain containing 8	329.276	1.47007	0.224423	6.55043	5.73705e-11	5.52176e-10
LRRC8C	ENSG00000171488	84230	leucine rich repeat containing 8 VRAC subunit C	95.5218	1.46982	0.264912	5.54832	2.88424e-08	1.76611e-07
PPP1R16B	ENSG00000101445	26051	protein phosphatase 1 regulatory subunit 16B	55.0424	1.46847	0.383429	3.82984	0.000128228	0.000393709
ITGAL	ENSG00000005844	3683	integrin subunit alpha L	118.769	1.46742	0.312621	4.69393	2.68006e-06	1.15803e-05
ZNF618	ENSG00000157657	114991	zinc finger protein 618	82.0849	1.46704	0.299725	4.8946	9.85055e-07	4.60591e-06
ZNF837	ENSG00000152475	116412	zinc finger protein 837	19.8892	1.46447	0.429162	3.4124	0.000643944	0.00171474
PLAUR	ENSG00000011422	5329	plasminogen activator, urokinase receptor	161.602	1.46444	0.229798	6.37275	1.85668e-10	1.63323e-09
RNF157	ENSG00000141576	114804	ring finger protein 157	43.0214	1.46439	0.350924	4.17295	3.00682e-05	0.000106682
PHF1	ENSG00000112511	5252	PHD finger protein 1	207.209	1.46408	0.215858	6.78262	1.18014e-11	1.27521e-10
LRRC19	ENSG00000184434	64922	leucine rich repeat containing 19	14.8793	1.46291	0.445196	3.286	0.00101621	0.00258746
ARHGEF33	ENSG00000214694	100271715	Rho guanine nucleotide exchange factor 33	19.3864	1.46274	0.233569	6.26256	3.78707e-10	3.17379e-09
ALOXE3	ENSG00000179148	59344	arachidonate lipoxygenase 3	24.1938	1.46264	0.418995	3.49084	0.000481506	0.00131597
PDIA2	ENSG00000185615	64714	protein disulfide isomerase family A member 2	32.2474	1.46085	0.390153	3.74431	0.000180893	0.000540019
TUBGCP4	ENSG00000137822	27229	tubulin gamma complex associated protein 4	265.18	1.46066	0.185173	7.88809	3.06843e-15	5.56609e-14
PCDHGA7	ENSG00000253537	56108	protocadherin gamma subfamily A, 7	15.401	1.46057	0.316761	4.61093	4.00869e-06	1.67226e-05
PHRF1	ENSG00000070047	57661	PHD and ring finger domains 1	447.779	1.46034	0.286957	5.08906	3.59852e-07	1.81403e-06
ARHGEF16	ENSG00000130762	27237	Rho guanine nucleotide exchange factor 16	506.296	1.46019	0.314303	4.64581	3.38741e-06	1.43272e-05
RYR1	ENSG00000196218	6261	ryanodine receptor 1	166.289	1.45986	0.323426	4.51374	6.36939e-06	2.56608e-05
TTYH3	ENSG00000136295	80727	tweety family member 3	823.818	1.45964	0.255267	5.71809	1.07728e-08	7.02662e-08
PIP4K2B	ENSG00000276293	8396	phosphatidylinositol-5-phosphate 4-kinase type 2 beta	250.326	1.45961	0.237599	6.14317	8.08909e-10	6.42175e-09
SLC39A4	ENSG00000147804	55630	solute carrier family 39 member 4	57.5158	1.45862	0.28376	5.14032	2.74275e-07	1.41523e-06
TOB1	ENSG00000141232	10140	transducer of ERBB2, 1	100.055	1.45843	0.333556	4.37236	1.22912e-05	4.67479e-05
GPR160	ENSG00000173890	26996	G protein-coupled receptor 160	91.5965	1.45792	0.302812	4.8146	1.47494e-06	6.66345e-06
SOWAHC	ENSG00000198142	65124	sosondowah ankyrin repeat domain family member C	371.934	1.4555	0.412479	3.52866	0.000417671	0.00115846
C2CD4D	ENSG00000225556	100191040	C2 calcium dependent domain containing 4D	14.4888	1.45538	0.348646	4.17439	2.98792e-05	0.000106092
C2CD6	ENSG00000155754	151254	C2 calcium dependent domain containing 6	13.624	1.45523	0.324235	4.48818	7.18334e-06	2.86352e-05
GDNF	ENSG00000168621	2668	glial cell derived neurotrophic factor	23.8105	1.4539	0.365963	3.97281	7.10302e-05	0.000231381
B3GNT8	ENSG00000177191	374907	UDP-GlcNAc:betaGal beta-1,3-N-acetylglucosaminyltransferase 8	15.5512	1.45351	0.285584	5.08962	3.58779e-07	1.80927e-06
TMEM240	ENSG00000205090	339453	transmembrane protein 240	8.83386	1.45325	0.366516	3.96504	7.33844e-05	0.000238053
ZNF432	ENSG00000256087	9668	zinc finger protein 432	325.892	1.4522	0.203067	7.15136	8.59204e-13	1.12242e-11
HEG1	ENSG00000173706	57493	heart development protein with EGF like domains 1	1911.76	1.45108	0.359722	4.03389	5.48599e-05	0.000183224
GOSR2	ENSG00000108433	9570	golgi SNAP receptor complex member 2	293.912	1.45089	0.233363	6.21728	5.05831e-10	4.1522e-09
CRELD2	ENSG00000184164	79174	cysteine rich with EGF like domains 2	404.368	1.45061	0.343534	4.22262	2.41479e-05	8.69549e-05
POU2F2	ENSG00000028277	5452	POU class 2 homeobox 2	50.4367	1.45055	0.267395	5.42474	5.80389e-08	3.38798e-07
STPG1	ENSG00000001460	90529	sperm tail PG-rich repeat containing 1	70.6139	1.4486	0.19364	7.4809	7.3817e-14	1.1273e-12
PMEL	ENSG00000185664	6490	premelanosome protein	111.754	1.44769	0.234814	6.16524	7.03754e-10	5.65101e-09
FNDC9	ENSG00000172568	408263	fibronectin type III domain containing 9	18.2581	1.44764	0.38221	3.78755	0.00015214	0.000460266
MAP3K12	ENSG00000139625	7786	mitogen-activated protein kinase kinase kinase 12	207.763	1.44645	0.250851	5.76618	8.10874e-09	5.38685e-08
GCSAM	ENSG00000174500	257144	germinal center associated signaling and motility	39.1876	1.4461	0.264942	5.45816	4.81102e-08	2.84637e-07
SAPCD2	ENSG00000186193	89958	suppressor APC domain containing 2	110.555	1.44568	0.357092	4.04849	5.15499e-05	0.000173077
HSD11B1L	ENSG00000167733	374875	hydroxysteroid 11-beta dehydrogenase 1 like	21.4197	1.44518	0.286475	5.04467	4.54296e-07	2.24884e-06
PKMYT1	ENSG00000127564	9088	protein kinase, membrane associated tyrosine/threonine 1	190.265	1.4435	0.327256	4.41091	1.02936e-05	3.97113e-05
C4BPB	ENSG00000123843	725	complement component 4 binding protein beta	15.5509	1.44344	0.344688	4.18767	2.81831e-05	0.000100529
GPC2	ENSG00000213420	221914	glypican 2	34.2834	1.44341	0.38339	3.76486	0.000166645	0.000501332
SCEL	ENSG00000136155	8796	sciellin	14.4106	1.44242	0.422495	3.41406	0.000640018	0.0017059
ABCA3	ENSG00000167972	21	ATP binding cassette subfamily A member 3	75.6096	1.44225	0.335102	4.30391	1.67809e-05	6.23836e-05
SNX20	ENSG00000167208	124460	sorting nexin 20	40.717	1.44144	0.402325	3.58277	0.000339966	0.000959467
PALMD	ENSG00000099260	54873	palmdelphin	100.232	1.44042	0.358375	4.0193	5.83718e-05	0.000193889
BHLHE40	ENSG00000134107	8553	basic helix-loop-helix family member e40	755.101	1.43835	0.231213	6.22088	4.94368e-10	4.07004e-09
BCL6	ENSG00000113916	604	BCL6 transcription repressor	254.01	1.43831	0.262615	5.47688	4.3289e-08	2.58076e-07
CSNK1D	ENSG00000141551	1453	casein kinase 1 delta	961.33	1.43802	0.137515	10.4572	1.35862e-25	9.60915e-24
TAF4	ENSG00000130699	6874	TATA-box binding protein associated factor 4	181.636	1.43798	0.140162	10.2595	1.07308e-24	6.59096e-23
EBF2	ENSG00000221818	64641	EBF transcription factor 2	22.9101	1.4364	0.632959	2.26934	0.0232479	0.0425964
MXRA8	ENSG00000162576	54587	matrix remodeling associated 8	863.59	1.43584	0.312462	4.59524	4.32259e-06	1.79306e-05
MALSU1	ENSG00000156928	115416	mitochondrial assembly of ribosomal large subunit 1	351.042	1.43556	0.389874	3.68211	0.000231316	0.000676697
NPHP4	ENSG00000131697	261734	nephrocystin 4	110.967	1.43479	0.232762	6.1642	7.08408e-10	5.67862e-09
NHEJ1	ENSG00000187736	79840	non-homologous end joining factor 1	10.0331	1.43454	0.405873	3.53446	0.000408602	0.00113488
ALDH1L2	ENSG00000136010	160428	aldehyde dehydrogenase 1 family member L2	91.8409	1.43354	0.323197	4.43551	9.18529e-06	3.58903e-05
LRP5L	ENSG00000100068	91355	LDL receptor related protein 5 like	32.6252	1.43314	0.291845	4.9106	9.0796e-07	4.26394e-06
RUNX1	ENSG00000159216	861	RUNX family transcription factor 1	211.687	1.43263	0.277996	5.15342	2.5578e-07	1.32812e-06
RGMA	ENSG00000182175	56963	repulsive guidance molecule BMP co-receptor a	82.0954	1.43228	0.289251	4.9517	7.3567e-07	3.50181e-06
CA14	ENSG00000118298	23632	carbonic anhydrase 14	22.3737	1.4296	0.286106	4.99675	5.83045e-07	2.82916e-06
SLC11A1	ENSG00000018280	6556	solute carrier family 11 member 1	161.698	1.42874	0.231026	6.18431	6.23734e-10	5.05777e-09
TRIM26	ENSG00000234127	7726	tripartite motif containing 26	178.87	1.42766	0.261037	5.46919	4.52109e-08	2.6839e-07
CLDN20	ENSG00000171217	49861	claudin 20	16.0074	1.42676	0.411771	3.46493	0.000530371	0.00143606
DBN1	ENSG00000113758	1627	drebrin 1	179.477	1.42638	0.335283	4.25427	2.09733e-05	7.65468e-05
C10orf90	ENSG00000154493	118611	chromosome 10 open reading frame 90	48.8238	1.42634	0.343263	4.15523	3.24959e-05	0.000114426
LINC02693	ENSG00000212719	339263	long intergenic non-protein coding RNA 2693	44.1531	1.42506	0.261967	5.43983	5.33305e-08	3.13403e-07
PPIB	ENSG00000166794	5479	peptidylprolyl isomerase B	3864.28	1.4249	0.235536	6.0496	1.4521e-09	1.10158e-08
SCNN1D	ENSG00000162572	6339	sodium channel epithelial 1 delta subunit	18.8637	1.42461	0.349298	4.07851	4.53254e-05	0.000154025
MYH7B	ENSG00000078814	57644	myosin heavy chain 7B	87.3267	1.42448	0.309032	4.60949	4.03664e-06	1.68292e-05
LRFN5	ENSG00000165379	145581	leucine rich repeat and fibronectin type III domain containing 5	25.75	1.42374	0.354866	4.01206	6.01921e-05	0.000199416
TAF10	ENSG00000166337	6881	TATA-box binding protein associated factor 10	431.118	1.42313	0.203225	7.00276	2.50974e-12	3.03772e-11
SPAG4	ENSG00000061656	6676	sperm associated antigen 4	56.8651	1.42306	0.297279	4.78695	1.69333e-06	7.56648e-06
NT5C1B	ENSG00000185013	93034	5'-nucleotidase, cytosolic IB	8.33226	1.42255	0.381133	3.73241	0.000189657	0.000563537
ZNF519	ENSG00000175322	162655	zinc finger protein 519	99.6233	1.42245	0.272381	5.22228	1.76737e-07	9.41432e-07
PEX11G	ENSG00000104883	92960	peroxisomal biogenesis factor 11 gamma	17.8994	1.42225	0.307411	4.62654	3.71832e-06	1.56089e-05
STK32C	ENSG00000165752	282974	serine/threonine kinase 32C	35.4801	1.42219	0.264094	5.38517	7.23776e-08	4.14828e-07
IPPK	ENSG00000127080	64768	inositol-pentakisphosphate 2-kinase	267.007	1.42207	0.200893	7.07877	1.45438e-12	1.83158e-11
EIF4E3	ENSG00000163412	317649	eukaryotic translation initiation factor 4E family member 3	215.386	1.42065	0.360537	3.94037	8.13573e-05	0.000260835
CTF1	ENSG00000150281	1489	cardiotrophin 1	9.85192	1.42032	0.354507	4.00646	6.16343e-05	0.000203664
MUSK	ENSG00000030304	4593	muscle associated receptor tyrosine kinase	13.5037	1.4185	0.50425	2.81309	0.00490681	0.010735
CTDP1	ENSG00000060069	9150	CTD phosphatase subunit 1	301.741	1.41806	0.234503	6.04706	1.47513e-09	1.11663e-08
CARS	ENSG00000110619	833	cysteinyl-tRNA synthetase 1	360.119	1.41793	0.160484	8.83535	9.97818e-19	2.91721e-17
TMED1	ENSG00000099203	11018	transmembrane p24 trafficking protein 1	255.46	1.41752	0.354974	3.99331	6.51586e-05	0.000214248
CCDC18	ENSG00000122483	343099	coiled-coil domain containing 18	208.36	1.41731	0.18602	7.61915	2.55356e-14	4.12934e-13
PHLDB1	ENSG00000019144	23187	pleckstrin homology like domain family B member 1	390.638	1.41692	0.276694	5.12087	3.04124e-07	1.55892e-06
KIF9	ENSG00000088727	64147	kinesin family member 9	40.1886	1.41613	0.209752	6.75144	1.46384e-11	1.5504e-10
PODNL1	ENSG00000132000	79883	podocan like 1	23.4058	1.41503	0.360806	3.92186	8.7868e-05	0.000279724
LRRC46	ENSG00000141294	90506	leucine rich repeat containing 46	21.5377	1.41405	0.311016	4.54656	5.45301e-06	2.22506e-05
HOXB3	ENSG00000120093	3213	homeobox B3	82.5153	1.414	0.226386	6.24595	4.21235e-10	3.50087e-09
APOBEC3G	ENSG00000239713	60489	apolipoprotein B mRNA editing enzyme catalytic subunit 3G	81.9797	1.41389	0.230352	6.13795	8.35918e-10	6.61741e-09
CDRT4	ENSG00000239704	284040	CMT1A duplicated region transcript 4	24.2622	1.41386	0.317121	4.45843	8.25627e-06	3.25822e-05
ID3	ENSG00000117318	3399	inhibitor of DNA binding 3, HLH protein	914.259	1.41352	0.341265	4.14198	3.44317e-05	0.000120546
KIAA1211L	ENSG00000196872	343990	KIAA1211 like	58.1452	1.4132	0.433089	3.26308	0.0011021	0.00278588
SEMA4F	ENSG00000135622	10505	ssemaphorin 4F	66.6288	1.41278	0.283911	4.97614	6.48652e-07	3.11406e-06
SLAMF8	ENSG00000158714	56833	SLAM family member 8	35.7715	1.41241	0.453658	3.11339	0.0018495	0.00443652
Gene ID: AC012651.1	ENSG00000258461		SLAM family member 8	10.8169	1.41241	0.452361	3.1223	0.00179443	0.00431997
IQCN	ENSG00000130518	80726	IQ motif containing N	53.44	1.41224	0.399304	3.53675	0.000405084	0.001126
NME9	ENSG00000181322	347736	NME/NM23 family member 9	33.0838	1.4117	0.205062	6.88429	5.80768e-12	6.58549e-11
SKI	ENSG00000157933	6497	SKI proto-oncogene	576.874	1.41157	0.216097	6.53214	6.48356e-11	6.18079e-10
ANK1	ENSG00000029534	286	ankyrin 1	136.255	1.41142	0.303443	4.65137	3.29738e-06	1.39717e-05
EEF2KMT	ENSG00000118894	196483	eukaryotic elongation factor 2 lysine methyltransferase	75.5129	1.4101	0.177915	7.92569	2.26884e-15	4.18614e-14
GALNT2	ENSG00000143641	2590	polypeptide N-acetylgalactosaminyltransferase 2	1342.21	1.40923	0.314413	4.48211	7.39096e-06	2.93876e-05
POMZP3	ENSG00000146707	22932	POM121 and ZP3 fusion	30.8377	1.40861	0.427612	3.29412	0.000987286	0.00251931
SMAD3	ENSG00000166949	4088	SMAD family member 3	422.566	1.40706	0.255206	5.51344	3.5188e-08	2.12677e-07
LPCAT4	ENSG00000176454	254531	lysophosphatidylcholine acyltransferase 4	75.9447	1.40705	0.295787	4.75697	1.96516e-06	8.65684e-06
CLDN16	ENSG00000113946	10686	claudin 16	19.2518	1.40385	0.494475	2.83907	0.00452454	0.00996879
SH3D21	ENSG00000214193	79729	SH3 domain containing 21	778.442	1.40352	0.29669	4.73059	2.23867e-06	9.7878e-06
CPLX1	ENSG00000168993	10815	complexin 1	33.7881	1.40299	0.413325	3.3944	0.000687801	0.00181872
HPCAL1	ENSG00000115756	3241	hippocalcin like 1	394.721	1.40176	0.240077	5.8388	5.25771e-09	3.6022e-08
SBNO2	ENSG00000064932	22904	strawberry notch homolog 2	552.687	1.40128	0.227677	6.15472	7.52123e-10	5.99814e-09
ZBTB32	ENSG00000011590	27033	zinc finger and BTB domain containing 32	15.2656	1.39985	0.386317	3.62359	0.000290547	0.000833091
DDR1	ENSG00000204580	780	discoidin domain receptor tyrosine kinase 1	1427.68	1.39741	0.257384	5.42927	5.65862e-08	3.31331e-07
IFNAR2	ENSG00000159110	3455	interferon alpha and beta receptor subunit 2	199.054	1.39709	0.228345	6.1183	9.4577e-10	7.40334e-09
ASTN2	ENSG00000148219	23245	astrotactin 2	38.6171	1.39617	0.323499	4.31583	1.59005e-05	5.93472e-05
E2F5	ENSG00000133740	1875	E2F transcription factor 5	158.272	1.39591	0.257434	5.4224	5.88057e-08	3.43131e-07
RAC2	ENSG00000128340	5880	Rac family small GTPase 2	82.5725	1.39511	0.31783	4.38948	1.1362e-05	4.35331e-05
MAB21L2	ENSG00000181541	10586	mab-21 like 2	40.1998	1.39417	0.379577	3.67297	0.000239751	0.000699181
ZNF215	ENSG00000149054	7762	zinc finger protein 215	40.371	1.39409	0.483679	2.88226	0.00394832	0.00882841
CHST15	ENSG00000182022	51363	carbohydrate sulfotransferase 15	118.817	1.39262	0.291945	4.77013	1.84111e-06	8.1695e-06
CENPBD1	ENSG00000177946	92806	CENPB DNA-binding domain containing 1	35.487	1.39207	0.241332	5.76826	8.00938e-09	5.32337e-08
CLN5	ENSG00000102805	1203	CLN5 intracellular trafficking protein	445.603	1.38818	0.289984	4.78709	1.69216e-06	7.56368e-06
COMTD1	ENSG00000165644	118881	catechol-O-methyltransferase domain containing 1	152.772	1.38804	0.392178	3.5393	0.000401188	0.0011165
PKN3	ENSG00000160447	29941	protein kinase N3	97.3113	1.38681	0.280348	4.94674	7.5468e-07	3.5862e-06
ERO1A	ENSG00000197930	30001	endoplasmic reticulum oxidoreductase 1 alpha	1093.49	1.38663	0.261934	5.29382	1.19788e-07	6.56304e-07
Gene ID: AC096887.1	ENSG00000272305		endoplasmic reticulum oxidoreductase 1 alpha	5.23066	1.38612	0.426256	3.25184	0.0011466	0.00288534
TIAM2	ENSG00000146426	26230	TIAM Rac1 associated GEF 2	118.199	1.38555	0.255346	5.42617	5.75769e-08	3.36241e-07
SPSB4	ENSG00000175093	92369	splA/ryanodine receptor domain and SOCS box containing 4	27.4517	1.38547	0.347197	3.99044	6.59506e-05	0.000216547
AMY2B	ENSG00000240038	280	amylase alpha 2B	28.4792	1.38513	0.286472	4.83513	1.33059e-06	6.05969e-06
HERC3	ENSG00000138641	8916	HECT and RLD domain containing E3 ubiquitin protein ligase 3	524.762	1.38454	0.215432	6.4268	1.30316e-10	1.1789e-09
INA	ENSG00000148798	9118	internexin neuronal intermediate filament protein alpha	12.6207	1.38393	0.449664	3.07769	0.0020861	0.00495906
FRMD5	ENSG00000171877	84978	FERM domain containing 5	37.2558	1.38356	0.409017	3.38264	0.000717928	0.00189018
IKZF1	ENSG00000185811	10320	IKAROS family zinc finger 1	110.489	1.38337	0.347337	3.98281	6.81064e-05	0.000222998
ZNHIT3	ENSG00000273611	9326	zinc finger HIT-type containing 3	154.839	1.38314	0.179161	7.72012	1.16216e-14	1.96556e-13
ZNF23	ENSG00000167377	7571	zinc finger protein 23	21.5126	1.3831	0.255826	5.40641	6.42989e-08	3.72391e-07
SELENOM	ENSG00000198832	140606	selenoprotein M	165.495	1.38227	0.272074	5.08051	3.76432e-07	1.88945e-06
LRMP	ENSG00000118308	4033	lymphoid restricted membrane protein	43.2043	1.38215	0.349085	3.95934	7.5158e-05	0.000243299
MBLAC1	ENSG00000214309	255374	metallo-beta-lactamase domain containing 1	17.0136	1.38184	0.358273	3.85696	0.000114807	0.000355936
PTH1R	ENSG00000160801	5745	parathyroid hormone 1 receptor	368.795	1.38163	0.379906	3.63677	0.000276083	0.000795036
IGSF9	ENSG00000085552	57549	immunoglobulin superfamily member 9	61.7484	1.37999	0.295635	4.66788	3.04326e-06	1.29735e-05
CBX7	ENSG00000100307	23492	chromobox 7	129.871	1.3793	0.243436	5.66596	1.46201e-08	9.35742e-08
A2ML1	ENSG00000166535	144568	alpha-2-macroglobulin like 1	44.4116	1.37808	0.284957	4.83611	1.32407e-06	6.03959e-06
FSIP1	ENSG00000150667	161835	fibrous sheath interacting protein 1	16.1075	1.37738	0.27374	5.0317	4.86149e-07	2.3913e-06
PINK1	ENSG00000158828	65018	PTEN induced kinase 1	392.404	1.37694	0.331477	4.15395	3.26788e-05	0.000114983
PTPRN2	ENSG00000155093	5799	protein tyrosine phosphatase receptor type N2	36.5979	1.37693	0.331323	4.15586	3.24069e-05	0.000114142
AK1	ENSG00000106992	203	adenylate kinase 1	19.0575	1.37538	0.238722	5.76142	8.34073e-09	5.53309e-08
SLC43A3	ENSG00000134802	29015	solute carrier family 43 member 3	67.8314	1.3745	0.296672	4.63306	3.60294e-06	1.51655e-05
TRIM59	ENSG00000213186	286827	tripartite motif containing 59	263.144	1.37425	0.278987	4.92587	8.39861e-07	3.96943e-06
PRKN	ENSG00000185345	5071	parkin RBR E3 ubiquitin protein ligase	23.2531	1.37398	0.304942	4.50571	6.6151e-06	2.65895e-05
AKR7A3	ENSG00000162482	22977	aldo-keto reductase family 7 member A3	9.65992	1.37364	0.40768	3.36942	0.000753265	0.0019732
NR6A1	ENSG00000148200	2649	nuclear receptor subfamily 6 group A member 1	1149.09	1.37228	0.302153	4.54166	5.58117e-06	2.27464e-05
LETM2	ENSG00000165046	137994	leucine zipper and EF-hand containing transmembrane protein 2	52.8575	1.37208	0.226935	6.04615	1.48347e-09	1.12234e-08
AQP11	ENSG00000178301	282679	aquaporin 11	79.5777	1.37191	0.29203	4.69783	2.62938e-06	1.13823e-05
AFAP1	ENSG00000196526	60312	actin filament associated protein 1	1557.96	1.3714	0.388091	3.5337	0.000409787	0.00113749
INSYN1	ENSG00000205363	388135	inhibitory synaptic factor 1	20.7588	1.37089	0.41496	3.30368	0.00095426	0.00244528
CCDC170	ENSG00000120262	80129	coiled-coil domain containing 170	32.0987	1.37043	0.376244	3.6424	0.000270105	0.000779104
RELT	ENSG00000054967	84957	RELT TNF receptor	156.407	1.36982	0.202925	6.75038	1.47463e-11	1.55855e-10
PTK2B	ENSG00000120899	2185	protein tyrosine kinase 2 beta	490.863	1.36968	0.357793	3.82815	0.000129109	0.00039624
TMEM204	ENSG00000131634	79652	transmembrane protein 204	40.28	1.3689	0.360662	3.7955	0.000147344	0.000447786
CHIT1	ENSG00000133063	1118	chitinase 1	29.9763	1.36881	0.614363	2.22801	0.0258798	0.0467821
FLRT2	ENSG00000185070	23768	fibronectin leucine rich transmembrane protein 2	210.991	1.36799	0.344105	3.9755	7.02307e-05	0.00022915
MAST3	ENSG00000099308	23031	microtubule associated serine/threonine kinase 3	106.857	1.36673	0.228263	5.98751	2.13076e-09	1.57131e-08
SPTA1	ENSG00000163554	6708	spectrin alpha, erythrocytic 1	61.5164	1.36605	0.333262	4.09902	4.14903e-05	0.00014227
EYA1	ENSG00000104313	2138	EYA transcriptional coactivator and phosphatase 1	23.1596	1.36598	0.319722	4.27238	1.93397e-05	7.10289e-05
CLCN4	ENSG00000073464	1183	chloride voltage-gated channel 4	46.7914	1.36592	0.352744	3.87228	0.00010782	0.000336134
TUBB3	ENSG00000258947	10381	tubulin beta 3 class III	31.5526	1.36562	0.315011	4.33515	1.45664e-05	5.47471e-05
RPS6KL1	ENSG00000198208	83694	ribosomal protein S6 kinase like 1	55.6437	1.36527	0.228123	5.9848	2.16661e-09	1.59355e-08
ZNRF1	ENSG00000186187	84937	zinc and ring finger 1	279.529	1.36365	0.160894	8.47549	2.34096e-17	5.60389e-16
IFNGR2	ENSG00000159128	3460	interferon gamma receptor 2	328.713	1.36325	0.263383	5.17592	2.26785e-07	1.18548e-06
TRIM75P	ENSG00000250374	391714	tripartite motif containing 75, pseudogene	12.3792	1.36298	0.428661	3.17963	0.00147463	0.00361975
GPER1	ENSG00000164850	2852	G protein-coupled estrogen receptor 1	37.3211	1.3617	0.282333	4.82302	1.41402e-06	6.4063e-06
PTPRT	ENSG00000196090	11122	protein tyrosine phosphatase receptor type T	91.3673	1.36139	0.473928	2.87257	0.00407145	0.00906752
HUS1B	ENSG00000188996	135458	HUS1 checkpoint clamp component B	7.46221	1.36063	0.41737	3.26001	0.0011141	0.00281215
C17orf67	ENSG00000214226	339210	chromosome 17 open reading frame 67	10.8098	1.36042	0.31741	4.286	1.81918e-05	6.71475e-05
RNF31	ENSG00000259529	55072	ring finger protein 31	13.5236	1.35941	0.366146	3.71277	0.000205003	0.000605923
ABI2	ENSG00000138443	10152	abl interactor 2	854.594	1.35937	0.234466	5.79772	6.72234e-09	4.5303e-08
KCNJ12	ENSG00000184185	3768	potassium inwardly rectifying channel subfamily J member 12	25.3976	1.3591	0.381047	3.56674	0.000361451	0.00101458
SATB1	ENSG00000182568	6304	SATB homeobox 1	88.3845	1.35783	0.293994	4.61857	3.86393e-06	1.61668e-05
ZNF99	ENSG00000213973	7652	zinc finger protein 99	53.5622	1.35776	0.311703	4.35594	1.32494e-05	5.00796e-05
AIM2	ENSG00000163568	9447	absent in melanoma 2	17.1319	1.35765	0.429381	3.16187	0.00156759	0.00382249
TRPS1	ENSG00000104447	7227	transcriptional repressor GATA binding 1	155.523	1.35759	0.342231	3.96689	7.28171e-05	0.000236367
TMC6	ENSG00000141524	11322	transmembrane channel like 6	322.294	1.35715	0.27697	4.9	9.58366e-07	4.48561e-06
KLF7	ENSG00000118263	8609	Kruppel like factor 7	93.0566	1.35655	0.268393	5.05435	4.3185e-07	2.14379e-06
SULT1C2	ENSG00000198203	6819	sulfotransferase family 1C member 2	63.5891	1.35611	0.50638	2.67804	0.0074055	0.0155226
RPL36A	ENSG00000241343	6173	ribosomal protein L36a	54.2492	1.35606	0.229215	5.9161	3.2966e-09	2.35299e-08
ZCWPW1	ENSG00000078487	55063	zinc finger CW-type and PWWP domain containing 1	27.5555	1.35575	0.193803	6.9955	2.64312e-12	3.1964e-11
CFAP410	ENSG00000160226	755	cilia and flagella associated protein 410	108.445	1.35504	0.319535	4.24066	2.22862e-05	8.09377e-05
CGN	ENSG00000143375	57530	cingulin	123.89	1.35418	0.265611	5.09836	3.42604e-07	1.73394e-06
KIF17	ENSG00000117245	57576	kinesin family member 17	85.7378	1.35383	0.314223	4.30849	1.64374e-05	6.11879e-05
TLE2	ENSG00000065717	7089	TLE family member 2, transcriptional corepressor	221.021	1.35284	0.28043	4.82417	1.40586e-06	6.37141e-06
IL27	ENSG00000197272	246778	interleukin 27	35.8018	1.35255	0.325118	4.16018	3.17994e-05	0.000112228
UCP3	ENSG00000175564	7352	uncoupling protein 3	28.1168	1.35241	0.296455	4.56193	5.06853e-06	2.07969e-05
CARD10	ENSG00000100065	29775	caspase recruitment domain family member 10	77.9505	1.35234	0.32045	4.22012	2.44175e-05	8.78354e-05
CERK	ENSG00000100422	64781	ceramide kinase	336.472	1.35205	0.296669	4.55744	5.17807e-06	2.12153e-05
MYO19	ENSG00000278259	80179	myosin XIX	494.465	1.35176	0.18439	7.33095	2.28525e-13	3.23913e-12
CGB7	ENSG00000196337	94027	chorionic gonadotropin subunit beta 7	731.38	1.3513	0.474544	2.84757	0.00440537	0.0097292
C12orf57	ENSG00000111678	113246	chromosome 12 open reading frame 57	256.117	1.35112	0.179267	7.5369	4.81289e-14	7.50554e-13
PRKAA2	ENSG00000162409	5563	protein kinase AMP-activated catalytic subunit alpha 2	66.2676	1.35107	0.375892	3.59432	0.000325245	0.000920706
PRKD1	ENSG00000184304	5587	protein kinase D1	51.5202	1.35061	0.334413	4.03874	5.37394e-05	0.000179825
PLA2G4C	ENSG00000105499	8605	phospholipase A2 group IVC	47.1081	1.35026	0.365359	3.6957	0.000219285	0.000643788
BOC	ENSG00000144857	91653	BOC cell adhesion associated, oncogene regulated	187.015	1.35018	0.317478	4.25283	2.11084e-05	7.69799e-05
PXN	ENSG00000089159	5829	paxillin	1580.07	1.34984	0.261922	5.1536	2.55536e-07	1.32734e-06
CCDC65	ENSG00000139537	85478	coiled-coil domain containing 65	22.3445	1.34968	0.247521	5.4528	4.95838e-08	2.92984e-07
PTP4A3	ENSG00000184489	11156	protein tyrosine phosphatase 4A3	22.0758	1.34963	0.33286	4.05463	5.02131e-05	0.000168991
TIMM22	ENSG00000177370	29928	translocase of inner mitochondrial membrane 22	143.931	1.34863	0.302816	4.45361	8.44388e-06	3.32625e-05
QSOX1	ENSG00000116260	5768	quiescin sulfhydryl oxidase 1	12692.9	1.34824	0.446592	3.01896	0.00253641	0.00589445
CHPF	ENSG00000123989	79586	chondroitin polymerizing factor	3274.35	1.34797	0.317716	4.24269	2.2086e-05	8.02939e-05
NFIX	ENSG00000008441	4784	nuclear factor I X	124.741	1.34743	0.341437	3.94636	7.93494e-05	0.00025504
IRF2BP2	ENSG00000168264	359948	interferon regulatory factor 2 binding protein 2	1448.14	1.34656	0.23237	5.7949	6.83604e-09	4.59366e-08
CHIC1	ENSG00000204116	53344	cysteine rich hydrophobic domain 1	42.8239	1.34635	0.422228	3.18867	0.00142928	0.00351891
BNC1	ENSG00000169594	646	basonuclin 1	23.4372	1.34612	0.419603	3.20808	0.00133625	0.00331317
HOXA11	ENSG00000005073	3207	homeobox A11	62.928	1.34566	0.405846	3.31569	0.000914173	0.00235419
RXRG	ENSG00000143171	6258	retinoid X receptor gamma	12.2456	1.34542	0.469659	2.86468	0.00417436	0.00927166
UBXN11	ENSG00000158062	91544	UBX domain protein 11	279.552	1.34531	0.261086	5.15276	2.56687e-07	1.33184e-06
C1QTNF6	ENSG00000133466	114904	C1q and TNF related 6	1625.7	1.34493	0.277956	4.83863	1.30738e-06	5.96951e-06
C1orf54	ENSG00000118292	79630	chromosome 1 open reading frame 54	64.5524	1.34425	0.28136	4.7777	1.77311e-06	7.88776e-06
ABRAXAS1	ENSG00000163322	84142	abraxas 1, BRCA1 A complex subunit	109.749	1.34414	0.282526	4.75756	1.95943e-06	8.63703e-06
TANC1	ENSG00000115183	85461	tetratricopeptide repeat, ankyrin repeat and coiled-coil containing 1	591.575	1.34396	0.171954	7.81584	5.4596e-15	9.55703e-14
[truncated: 1,730 more rows]
